# Supplementary material for: Embryo‐uterine interaction coordinates mouse embryogenesis during implantation
Source: EMBO J. 2023 Jul 31;42(17):e113280. doi: 10.15252/embj.2022113280 (PMC10476174; doi:10.15252/embj.2022113280)
Supplement: Supplementary file 3 — Movie EV1 [file EMBJ-42-e113280-s012.zip › Movie EV1/README.txt]

Movie EV1. A schematic animation of the peri-implantation mouse embryo morphology and the surrounding uterine tissues. The animation aims to introduce to the broader readership the major differences in embryo morphology and comprising cell lineages between three stages: E3.5, E4.5, and E5.25 days post fertilization (d.p.f) in the uterine tissue context. At E3.5, the embryo is floating within the uterine lumen and is surrounded by Zona Pellucida; by E4.5, the Zona Pellucida is absent, and the embryo starts attaching to the uterine epithelium by mural trophectoderm. At E5.25, the embryo becomes fully embedded into the uterine stromal tissue and develops a typical egg cylinder morphology. The colors, 3D, and animation effects serve illustrative purposes and do not depict scientific details with the same accuracy as the experimental data.
