# Supplementary material for: Embryo‐uterine interaction coordinates mouse embryogenesis during implantation
Source: EMBO J. 2023 Jul 31;42(17):e113280. doi: 10.15252/embj.2022113280 (PMC10476174; doi:10.15252/embj.2022113280)
Supplement: Supplementary file 4 — Movie EV2 [file EMBJ-42-e113280-s010.zip › Movie EV2/README.txt]

Movie EV2. Ex vivo engineering uterine environment with biomimetic hydrogel topography (3E-uterus) for peri-implantation mouse embryo culture. 
00:05 – 00:15 (mm:ss), engineered crypt dimensions and crypt microfabrication; 0:15 – 0:25, embryo embedding and ex vivo culture. 0:32 – 0:50, 3E-uterus recapitulates peri-implantation egg cylinder morphology. 3D projections and the corresponding single-plane immunofluorescence images of the embryo developed in utero until E5.25 (left), and the embryo developed ex vivo until day 3 (right). Simultaneous staining for OCT3/4 (magenta), GATA4 (green), Collagen IV (COLIV, white), and nuclei (DNA, blue). 0:50 – 0:55, 3E-uterus recapitulates differentiation of trophoblast (TB). Left, single-plane immunofluorescence image of the E5.25 uterus cross-section. Right, single-plane immunofluorescence image of the 3E-uterus embryo from day 3 (D3). Simultaneous immunostaining for TFAP2C (yellow) and nuclei (DNA, blue). Yellow arrows point at the TB cells. Scale bars, 25 µm.
