# Supplementary material for: Embryo‐uterine interaction coordinates mouse embryogenesis during implantation
Source: EMBO J. 2023 Jul 31;42(17):e113280. doi: 10.15252/embj.2022113280 (PMC10476174; doi:10.15252/embj.2022113280)
Supplement: Supplementary file 5 — Movie EV3 [file EMBJ-42-e113280-s005.zip › Movie EV3/README.txt]

Movie EV3. Tight junctions rearrange in the migratory mTE/TB. 
3D projection of the time-lapse video of developing ZO1-GFP;mTmG embryo; ZO1-GFP (green), mTomato (magenta). t =00:00, hours: minutes after recovery at E3.5. Scale bar, 50 µm.
