# Supplementary material for: Embryo‐uterine interaction coordinates mouse embryogenesis during implantation
Source: EMBO J. 2023 Jul 31;42(17):e113280. doi: 10.15252/embj.2022113280 (PMC10476174; doi:10.15252/embj.2022113280)
Supplement: Supplementary file 6 — Movie EV4 [file EMBJ-42-e113280-s001.zip]

Archive with 4 entries (3 files):
- Movie EV4/
- Movie EV4/Movie EV4.mp4
- __MACOSX/Movie EV4/._Movie EV4.mp4
- Movie EV4/README.txt
