# Supplementary material for: Embryo‐uterine interaction coordinates mouse embryogenesis during implantation
Source: EMBO J. 2023 Jul 31;42(17):e113280. doi: 10.15252/embj.2022113280 (PMC10476174; doi:10.15252/embj.2022113280)
Supplement: Supplementary file 7 — Movie EV5 [file EMBJ-42-e113280-s019.zip › Movie EV5/README.txt]

Movie EV5. mTE forms dynamic lamellipodia. 
3D projection of the time-lapse video of Lifeact-GFP in the mTE of the developing embryo; Lifeact-GFP (spectral). t=00:00, minutes:seconds after recovery at E3.5. Scale bar, 20 µm.
