# Supplementary material for: Embryo‐uterine interaction coordinates mouse embryogenesis during implantation
Source: EMBO J. 2023 Jul 31;42(17):e113280. doi: 10.15252/embj.2022113280 (PMC10476174; doi:10.15252/embj.2022113280)
Supplement: Supplementary file 8 — Movie EV6 [file EMBJ-42-e113280-s007.zip › Movie EV6/README.txt]

Movie EV6. Nonmuscle myosin 9 dynamics in the migratory mTE/TB. 
Time-lapse video of the developing Myh9-GFP;mTmG embryo; Myh9-GFP (green), mTomato (magenta). t=00:00, hours: minutes after recovery at E3.5. Scale bar, 50 µm.
