# Supplementary material for: Embryo‐uterine interaction coordinates mouse embryogenesis during implantation
Source: EMBO J. 2023 Jul 31;42(17):e113280. doi: 10.15252/embj.2022113280 (PMC10476174; doi:10.15252/embj.2022113280)
Supplement: Supplementary file 9 — Movie EV7 [file EMBJ-42-e113280-s018.zip › Movie EV7/README.txt]

Movie EV7. Fit of the droplet-wetting model with the experimental data. 
Top, from left to right, time-lapse videos of the three developing mTmG embryos; mTomato (magenta). t=00:00, hours: minutes after recovery at E3.5. Scale bar, 50 µm. Bottom, corresponding droplet-wetting models of the embryos in conical frustum shapes.
