# Supplementary material for: Embryo‐uterine interaction coordinates mouse embryogenesis during implantation
Source: EMBO J. 2023 Jul 31;42(17):e113280. doi: 10.15252/embj.2022113280 (PMC10476174; doi:10.15252/embj.2022113280)
Supplement: Supplementary file 10 — Movie EV8 [file EMBJ-42-e113280-s002.zip]

Archive with 4 entries (3 files):
- Movie EV8/
- Movie EV8/README.txt
- Movie EV8/Movie EV8.mp4
- __MACOSX/Movie EV8/._Movie EV8.mp4
