# Supplementary material for: Embryo‐uterine interaction coordinates mouse embryogenesis during implantation
Source: EMBO J. 2023 Jul 31;42(17):e113280. doi: 10.15252/embj.2022113280 (PMC10476174; doi:10.15252/embj.2022113280)
Supplement: Supplementary file 10 — Movie EV8 [file EMBJ-42-e113280-s002.zip › Movie EV8/README.txt]

Movie EV8. Multi-view light-sheet live microscopy reveals ExE invagination. 
Time-lapse video of the developing CDX2-GFP;mTmG embryo; CDX2-GFP (green), mTomato (magenta). t=00:00, hours: minutes after recovery at E3.5. Scale bar, 50 µm.
