# Supplementary material for: Embryo‐uterine interaction coordinates mouse embryogenesis during implantation
Source: EMBO J. 2023 Jul 31;42(17):e113280. doi: 10.15252/embj.2022113280 (PMC10476174; doi:10.15252/embj.2022113280)
Supplement: Supplementary file 11 — Movie EV9 [file EMBJ-42-e113280-s016.zip › Movie EV9/README.txt]

Movie EV9. Cellular dynamics and growth of the whole peri-implantation embryo. 
Time-lapse video of the developing H2B-GFP;mTmG embryo; H2B-GFP (green), mTomato (magenta). t=00:00, hours: minutes after recovery at E3.5. Scale bar, 50 µm.
