# Supplementary material for: Embryo‐uterine interaction coordinates mouse embryogenesis during implantation
Source: EMBO J. 2023 Jul 31;42(17):e113280. doi: 10.15252/embj.2022113280 (PMC10476174; doi:10.15252/embj.2022113280)
Supplement: Supplementary file 12 — Movie EV10 [file EMBJ-42-e113280-s004.zip › Movie EV10/README.txt]

Movie EV10. mTE/TB cells migrate collectively upon adhesion. 
3D projection of the time-lapse video of H2B-GFP developing embryo; H2B-GFP (green to yellow). Trajectories of individual mTE cells are marked with red lines. t =00:00, hours: minutes after recovery at E3.5. Scale bar, 50 µm.
