# Supplementary material for: Embryo‐uterine interaction coordinates mouse embryogenesis during implantation
Source: EMBO J. 2023 Jul 31;42(17):e113280. doi: 10.15252/embj.2022113280 (PMC10476174; doi:10.15252/embj.2022113280)
Supplement: Supplementary file 14 — Source Data for Figure 1 [file EMBJ-42-e113280-s011.zip]

Archive with 40 entries (31 files):
- Figure 1/
- Figure 1/.DS_Store
- __MACOSX/Figure 1/._.DS_Store
- Figure 1/Panel b/
- Figure 1/Panel e/
- Figure 1/Panel j/
- Figure 1/Panel d/
- Figure 1/Panel f/
- Figure 1/Panel a/
- Figure 1/Panel i/
- Figure 1/Panel g/
- Figure 1/Panel b/.DS_Store
- __MACOSX/Figure 1/Panel b/._.DS_Store
- Figure 1/Panel b/E5.25_in_utero.tif
- Figure 1/Panel e/.DS_Store
- __MACOSX/Figure 1/Panel e/._.DS_Store
- Figure 1/Panel e/D3_3E-uterus.tif
- __MACOSX/Figure 1/Panel e/._D3_3E-uterus.tif
- Figure 1/Panel e/D2_3E-uterus.tif
- Figure 1/Panel j/E5.25_in_utero.tif
- Figure 1/Panel j/D3_3E-uterus.tif
- Figure 1/Panel d/.DS_Store
- __MACOSX/Figure 1/Panel d/._.DS_Store
- Figure 1/Panel d/E5.25_in_utero.tif
- __MACOSX/Figure 1/Panel d/._E5.25_in_utero.tif
- Figure 1/Panel d/E4.5_in_utero.tif
- __MACOSX/Figure 1/Panel d/._E4.5_in_utero.tif
- Figure 1/Panel f/.DS_Store
- __MACOSX/Figure 1/Panel f/._.DS_Store
- Figure 1/Panel f/Cell counts panel f.csv
- __MACOSX/Figure 1/Panel f/._Cell counts panel f.csv
- Figure 1/Panel a/.DS_Store
- __MACOSX/Figure 1/Panel a/._.DS_Store
- Figure 1/Panel a/E4.75_in_utero.tif
- Figure 1/Panel i/.DS_Store
- __MACOSX/Figure 1/Panel i/._.DS_Store
- Figure 1/Panel i/D2_3E-uterus.tif
- Figure 1/Panel i/E4.75_in_utero.tif
- Figure 1/Panel g/Embryo dimensions.csv
- __MACOSX/Figure 1/Panel g/._Embryo dimensions.csv
