# Supplementary material for: Embryo‐uterine interaction coordinates mouse embryogenesis during implantation
Source: EMBO J. 2023 Jul 31;42(17):e113280. doi: 10.15252/embj.2022113280 (PMC10476174; doi:10.15252/embj.2022113280)
Supplement: Supplementary file 14 — Source Data for Figure 1 [file EMBJ-42-e113280-s011.zip › Figure 1/Panel f/Cell counts panel f.csv]

Category	Stage	VE	EPI
In vivo	E3.5	11	16
In vivo	E3.5	19	15
In vivo	E3.5	7	23
In vivo	E3.5	8	15
In vivo	E3.5	11	13
In vivo	E4.5	34	29
In vivo	E4.5	32	38
In vivo	E4.5	29	36
In vivo	E4.5	24	30
In vivo	E4.5	35	29
In vivo	E4.5	28	32
In vivo	E4.5	31	40
In vivo	E4.5	24	29
In vivo	E4.5	37	33
In vivo	E4.5	44	58
In vivo	E4.5	24	31
In vivo	E4.5	25	25
In vivo	E4.5	47	43
In vivo	E4.5	23	26
In vivo	E4.5	30	30
In vivo	E4.5	30	33
In vivo	E4.5	31	46
In vivo	E4.5	20	38
In vivo	E4.5	14	43
In vivo	E4.5	23	28
In vivo	E4.5	29	31
In vivo	E4.75	84	53
In vivo	E4.75	92	68
In vivo	E4.75	85	71
In vivo	E4.75	74	66
In vivo	E4.75	60	66
In vivo	E4.75	67	69
In vivo	E4.75	69	75
In vivo	E4.75	59	45
In vivo	E4.75	65	71
In vivo	E4.75	64	72
In vivo	E4.75	82	58
In vivo	E4.75	57	78
In vivo	E4.75	67	48
In vivo	E4.75	72	85
In vivo	E4.75	39	63
In vivo	E4.75	62	44
In vivo	E4.75	73	57
In vivo	E4.75	43	57
In vivo	E4.75	64	57
In vivo	E4.75	85	66
In vivo	E4.75	79	57
In vivo	E4.75	74	49
In vivo	E4.75	81	55
In vivo	E4.75	57	62
In vivo	E4.75	79	63
In vivo	E4.75	76	88
In vivo	E4.75	58	42
In vivo	E4.75	54	38
In vivo	E5.0	90	51
In vivo	E5.0	68	116
In vivo	E5.0	84	109
In vivo	E5.0	87	120
In vivo	E5.0	81	62
In vivo	E5.0	76	58
In vivo	E5.0	76	56
In vivo	E5.0	101	109
In vivo	E5.0	62	112
In vivo	E5.0	68	111
In vivo	E5.0	96	149
In vivo	E5.0	101	74
In vivo	E5.0	109	125
In vivo	E5.0	89	129
In vivo	E5.0	107	140
In vivo	E5.0	72	102
In vivo	E5.0	67	158
In vivo	E5.0	84	126
In vivo	E5.0	64	79
In vivo	E5.0	80	96
In vivo	E5.25	104	188
In vivo	E5.25	86	168
In vivo	E5.25	86	192
In vivo	E5.25	106	198
In vivo	E5.25	116	148
In vivo	E5.25	128	196
In vivo	E5.25	106	200
In vivo	E5.25	103	144
In vivo	E5.25	120	222
In vivo	E5.25	94	199
In vivo	E5.25	93	137
In vivo	E5.25	105	182
In vivo	E5.25	107	160
In vivo	E5.25	98	153
In vivo	E5.25	103	184
In vivo	E5.25	96	163
In vivo	E5.25	119	198
In vivo	E5.25	93	125
In vivo	E5.25	89	112
In vivo	E5.25	122	140
In vivo	E5.5	130	252
In vivo	E5.5	112	250
In vivo	E5.5	138	284
In vivo	E5.5	154	420
In vivo	E5.5	148	264
In vivo	E5.5	152	384
In vivo	E5.5	172	306
In vivo	E5.5	212	420
In vivo	E5.5	208	394
In vivo	E5.5	166	400
In vivo	E5.5	192	420
In vivo	E5.5	200	474
In vivo	E5.5	150	324
In vivo	E5.5	140	292
In vivo	E5.5	166	262
In vivo	E5.5	102	164
In vivo	E5.5	141	213
In vivo	E5.5	133	198
In vivo	E5.5	113	202
In vivo	E5.5	82	237
In vivo	E5.5	137	257
3E-uterus	D1	27	15
3E-uterus	D1	21	19
3E-uterus	D1	21	18
3E-uterus	D1	13	22
3E-uterus	D1	21	15
3E-uterus	D1	22	25
3E-uterus	D1	18	25
3E-uterus	D1	14	14
3E-uterus	D1	17	25
3E-uterus	D1	19	12
3E-uterus	D1	15	20
3E-uterus	D1	16	18
3E-uterus	D1	17	16
3E-uterus	D1	23	22
3E-uterus	D1	24	13
3E-uterus	D1	18	17
3E-uterus	D1	22	17
3E-uterus	D1	24	16
3E-uterus	D1	16	19
3E-uterus	D1	21	20
3E-uterus	D2	38	61
3E-uterus	D2	38	33
3E-uterus	D2	43	76
3E-uterus	D2	47	42
3E-uterus	D2	37	43
3E-uterus	D2	40	56
3E-uterus	D2	45	58
3E-uterus	D2	29	39
3E-uterus	D2	72	122
3E-uterus	D2	41	51
3E-uterus	D2	60	66
3E-uterus	D2	38	50
3E-uterus	D2	54	73
3E-uterus	D3	86	227
3E-uterus	D3	70	192
3E-uterus	D3	68	176
3E-uterus	D3	56	137
3E-uterus	D3	52	132
3E-uterus	D3	115	182
3E-uterus	D3	58	123
3E-uterus	D3	88	161
3E-uterus	D3	84	187
3E-uterus	D3	102	174
3E-uterus	D3	99	281
3E-uterus	D3	84	139
