# Supplementary material for: Embryo‐uterine interaction coordinates mouse embryogenesis during implantation
Source: EMBO J. 2023 Jul 31;42(17):e113280. doi: 10.15252/embj.2022113280 (PMC10476174; doi:10.15252/embj.2022113280)
Supplement: Supplementary file 14 — Source Data for Figure 1 [file EMBJ-42-e113280-s011.zip › Figure 1/Panel g/Embryo dimensions.csv]

Length	Minimal radius	Maximal radius	Average radius	Category
152.1052681	31.38952302	36.7476752	33.89178818	3E-uterus D3
102.8846111	24.0494615	38.85601355	27.75589678	3E-uterus D3
124.1452383	29.20616141	41.34029422	34.66633579	3E-uterus D3
147.3612303	23.56899838	44.09714798	30.81840791	3E-uterus D3
164.8991153	28.7245789	40.88938691	33.05085155	3E-uterus D3
121.2199117	25.59879951	34.76483155	29.3186643	3E-uterus D3
132.1182265	21.04319891	34.69051005	24.96089141	3E-uterus D3
113.7500307	23.7880103	42.83603123	30.63550409	3E-uterus D3
143.8876196	29.2384792	34.75638939	31.86092471	3E-uterus D3
152.3481975	26.35949418	38.6327983	31.52547122	3E-uterus D3
131.1134881	36.690353	47.79900064	41.0438641	3E-uterus D3
171.636374	28.47921936	33.7096873	31.37487138	3E-uterus D3
174.4227955	28.03124489	36.22458957	31.69435654	In utero E5.25
170.3604285	31.63055434	39.13754463	33.99119432	In utero E5.25
176.6309723	31.00374481	40.62932406	36.23949488	In utero E5.25
172.7533442	32.25468425	43.02557732	37.47363741	In utero E5.25
161.5370032	29.52392091	39.21757971	34.16980628	In utero E5.25
173.9113854	31.97913534	40.20276832	35.39225307	In utero E5.25
169.2780431	33.30102846	38.65170186	35.66959383	In utero E5.25
151.668101	29.49346431	34.19121496	31.61915853	In utero E5.25
153.8868444	29.172096	37.46184851	33.25076103	In utero E5.25
170.799397	26.95783606	37.21538567	33.3469582	In utero E5.25
135.8229866	29.28838448	37.92036194	33.10924352	In utero E5.25
122.3113231	23.63134764	35.90237312	30.0414575	In utero E5.25
177.6790956	28.12971064	37.79801229	32.51788953	In utero E5.25
155.9035003	27.36486556	36.5414579	31.0708764	In utero E5.25
