# Supplementary material for: Embryo‐uterine interaction coordinates mouse embryogenesis during implantation
Source: EMBO J. 2023 Jul 31;42(17):e113280. doi: 10.15252/embj.2022113280 (PMC10476174; doi:10.15252/embj.2022113280)
Supplement: Supplementary file 15 — Source Data for Figure 2 [file EMBJ-42-e113280-s020.zip]

Archive with 8 entries (6 files):
- Figure 2/
- Figure 2/.DS_Store
- __MACOSX/Figure 2/._.DS_Store
- Figure 2/Gene expression table/
- Figure 2/Gene expression table/.DS_Store
- __MACOSX/Figure 2/Gene expression table/._.DS_Store
- Figure 2/Gene expression table/Expressiondata.csv
- __MACOSX/Figure 2/Gene expression table/._Expressiondata.csv
