# Supplementary material for: Embryo‐uterine interaction coordinates mouse embryogenesis during implantation
Source: EMBO J. 2023 Jul 31;42(17):e113280. doi: 10.15252/embj.2022113280 (PMC10476174; doi:10.15252/embj.2022113280)
Supplement: Supplementary file 16 — Source Data for Figure 3 [file EMBJ-42-e113280-s017.zip]

Archive with 40 entries (29 files):
- Figure 3/
- Figure 3/.DS_Store
- __MACOSX/Figure 3/._.DS_Store
- Figure 3/Panel b/
- Figure 3/Panel e/
- Figure 3/Panel j/
- Figure 3/Panel d/
- Figure 3/Panel c/
- Figure 3/Panel f/
- Figure 3/Panel a/
- Figure 3/Panel h/
- Figure 3/Panel i/
- Figure 3/Panel g/
- Figure 3/Panel b/Efficiency panel b.csv
- __MACOSX/Figure 3/Panel b/._Efficiency panel b.csv
- Figure 3/Panel e/.DS_Store
- __MACOSX/Figure 3/Panel e/._.DS_Store
- Figure 3/Panel e/E4.5_in_utero.tif
- Figure 3/Panel j/Video S4.avi
- Figure 3/Panel d/.DS_Store
- __MACOSX/Figure 3/Panel d/._.DS_Store
- Figure 3/Panel d/D2_3E-uterus.tif
- Figure 3/Panel c/Cell counts panel c.csv
- __MACOSX/Figure 3/Panel c/._Cell counts panel c.csv
- Figure 3/Panel f/Image quantification E4.5.csv
- __MACOSX/Figure 3/Panel f/._Image quantification E4.5.csv
- Figure 3/Panel a/D3_3E-uterus_plusRGD.tif
- Figure 3/Panel a/D3_3E-uterus_noRGD.tif
- Figure 3/Panel a/.DS_Store
- __MACOSX/Figure 3/Panel a/._.DS_Store
- Figure 3/Panel h/Image quantification D2.csv
- __MACOSX/Figure 3/Panel h/._Image quantification D2.csv
- Figure 3/Panel i/.DS_Store
- __MACOSX/Figure 3/Panel i/._.DS_Store
- Figure 3/Panel i/E5.0_in_utero.tif
- Figure 3/Panel i/E5.25_in_utero.tif
- Figure 3/Panel i/E4.75_in_utero.tif
- Figure 3/Panel g/.DS_Store
- __MACOSX/Figure 3/Panel g/._.DS_Store
- Figure 3/Panel g/D2_3E-uterus.tif
