# Supplementary material for: Embryo‐uterine interaction coordinates mouse embryogenesis during implantation
Source: EMBO J. 2023 Jul 31;42(17):e113280. doi: 10.15252/embj.2022113280 (PMC10476174; doi:10.15252/embj.2022113280)
Supplement: Supplementary file 16 — Source Data for Figure 3 [file EMBJ-42-e113280-s017.zip › Figure 3/Panel b/Efficiency panel b.csv]

Experiment	Category	Efficiency (percent)
210805	RGD	40
210806	RGD	71.4285714
210805	noRGD	0
210806	noRGD	20
200614	noRGD	0
200207	RGD	57.1428571
200523	RGD	42.8571429
200823	RGD	41.6666667
