# Supplementary material for: Embryo‐uterine interaction coordinates mouse embryogenesis during implantation
Source: EMBO J. 2023 Jul 31;42(17):e113280. doi: 10.15252/embj.2022113280 (PMC10476174; doi:10.15252/embj.2022113280)
Supplement: Supplementary file 16 — Source Data for Figure 3 [file EMBJ-42-e113280-s017.zip › Figure 3/Panel c/Cell counts panel c.csv]

Category	PrE nuclei	EPI nuclei
no RGD	10	4
no RGD	9	73
no RGD	89	133
no RGD	39	69
no RGD	8	81
no RGD	45	16
no RGD	25	23
no RGD	62	59
no RGD	65	46
no RGD	3	91
no RGD	76	35
no RGD	25	32
no RGD	13	72
no RGD	173	194
no RGD	59	70
no RGD	19	67
no RGD	131	225
no RGD	20	52
no RGD	29	108
no RGD	79	118
no RGD	105	127
no RGD	8	49
no RGD	42	65
no RGD	82	61
no RGD	50	55
RGD	132	225
RGD	139	193
RGD	149	177
RGD	112	215
RGD	162	131
RGD	148	146
RGD	124	175
RGD	116	259
RGD	28	45
RGD	128	138
RGD	149	175
RGD	119	124
RGD	108	68
RGD	117	63
RGD	126	308
RGD	139	239
RGD	87	83
RGD	102	112
RGD	114	193
