# Supplementary material for: Embryo‐uterine interaction coordinates mouse embryogenesis during implantation
Source: EMBO J. 2023 Jul 31;42(17):e113280. doi: 10.15252/embj.2022113280 (PMC10476174; doi:10.15252/embj.2022113280)
Supplement: Supplementary file 16 — Source Data for Figure 3 [file EMBJ-42-e113280-s017.zip › Figure 3/Panel f/Image quantification E4.5.csv]

Distance_(microns)	ZO1 Intensity	pERM Intensity
0	173.908	161.218
0.0824	188.331	189.238
0.1648	193.041	216.085
0.2472	181.451	231.01
0.3296	154.808	224.635
0.412	134.92	204.471
0.4945	134.001	193.822
0.5769	140.683	198.613
0.6593	144.78	202.667
0.7417	149.171	195.952
0.8241	164.491	185.672
0.9065	188.583	188.625
0.9889	212.686	211.928
1.0713	236.544	237.043
1.1537	254.736	252.99
1.2361	265.569	273.864
1.3185	274.419	299.184
1.4009	281.21	314.191
1.4834	290.275	327.475
1.5658	316.37	362.153
1.6482	351.26	409.123
1.7306	380.335	444.318
1.813	395.902	454.443
1.8954	409.463	435.541
1.9778	443.889	387.985
2.0602	510.899	324.217
2.1426	588.942	270.923
2.225	662.996	269.57
2.3074	725.694	320.804
2.3898	763.644	362.921
2.4723	767.961	352.008
2.5547	771.026	293.621
2.6371	797.743	231.983
2.7195	825.046	208.005
2.8019	853.959	236.312
2.8843	936.285	315.129
2.9667	1127.949	470.547
3.0491	1360.09	663.361
3.1315	1524.47	838.757
3.2139	1602.262	994.671
3.2963	1663.772	1149.625
3.3787	1732.798	1271.453
3.4612	1751.088	1306.542
3.5436	1710.051	1239.694
3.626	1645.007	1087.161
3.7084	1574.09	868.77
3.7908	1547.688	632.97
3.8732	1650.21	428.05
3.9556	1880.095	290.132
4.038	2122.023	235.589
4.1204	2280.998	246.612
4.2028	2336.91	277.067
4.2852	2357.602	296.675
4.3677	2408.332	306.665
4.4501	2466.456	319.695
4.5325	2505.733	336.603
4.6149	2554.352	344.206
4.6973	2658.195	340.025
4.7797	2747.966	332.656
4.8621	2738.781	325.051
4.9445	2581.61	309.079
5.0269	2303.186	278.067
5.1093	1965.916	249.845
5.1917	1632.66	250.643
5.2741	1334.714	267.467
5.3566	1130.956	264.807
5.439	1063.235	249.345
5.5214	1092.554	257.837
5.6038	1125.824	291.624
5.6862	1103.008	320.968
5.7686	1042.052	317.123
5.851	967.38	282.787
5.9334	882.946	252.275
6.0158	805.926	246.83
6.0982	757.005	249.084
6.1806	725.83	237.06
6.263	692.374	218.788
6.3455	657.044	219.909
6.4279	640.828	245.287
6.5103	639.695	266.367
6.5927	608.781	260.041
6.6751	521.723	243.132
6.7575	415.818	248.406
6.8399	357.179	298.335
6.9223	349.011	379.908
7.0047	346.831	448.054
7.0871	328.822	468.333
7.1695	308.695	452.657
7.2519	296.402	444.063
7.3344	281.904	459.081
7.4168	256.601	498.05
7.4992	227.63	552.265
7.5816	196.399	590.151
7.664	160.061	585.758
7.7464	128.845	567.406
7.8288	117.386	568.219
7.9112	120.697	569.596
7.9936	125.143	556.078
8.076	127.588	531.357
8.1584	130.009	501.612
8.2409	128.872	487.393
8.3233	120.834	503.948
8.4057	110.488	530.991
8.4881	100.741	537.026
8.5705	92.73	522.41
8.6529	83.246	512.381
8.7353	76.254	510.842
8.8177	77.415	497.277
8.9001	83.749	458.275
8.9825	85.107	408.703
9.0649	77.55	377.975
9.1473	65.201	368.947
9.2298	52.302	373.726
9.3122	38.828	404.483
9.3946	29.085	463.923
9.477	31.3	536.793
9.5594	46.09	596.542
9.6418	61.425	637.184
9.7242	69.696	681.202
9.8066	80.999	731.473
9.889	102.439	758.935
9.9714	123.767	752.087
10.0538	126.135	727.724
10.1362	107.604	726.314
10.2187	85.282	780.488
10.3011	75.895	863.78
10.3835	75.415	906.928
10.4659	67.356	866.963
10.5483	57.515	790.612
10.6307	66.619	766.713
10.7131	89.052	802.536
10.7955	98.054	860.412
10.8779	94.72	920.187
10.9603	103.399	930.876
11.0427	127.225	854.256
11.1251	149.29	741.402
11.2076	149.468	691.419
11.29	131.974	740.991
11.3724	112.99	851.756
11.4548	103.82	956.8
11.5372	112.728	1036.747
11.6196	133.369	1148.669
11.702	147.796	1306.811
11.7844	142.17	1468.574
11.8668	141.558	1597.231
11.9492	159.986	1652.527
12.0316	171.666	1641.454
12.1141	148.449	1548.297
12.1965	103.824	1357.876
12.2789	72.06	1156.331
12.3613	63.279	1025.129
12.4437	77.052	967.654
12.5261	102.405	935.606
12.6085	121.574	896.665
12.6909	127.604	860.402
12.7733	126.822	859.624
12.8557	122.282	885.334
12.9381	114.225	895.961
13.0205	120.371	890.841
13.103	156.861	882.152
13.1854	193.631	858.912
13.2678	186.901	827.546
13.3502	153.481	799.477
13.4326	138.957	770.422
13.515	145.339	762.615
13.5974	145.985	773.289
13.6798	137.767	776.064
13.7622	169.21	751.904
13.8446	324.654	701.951
13.927	574.219	630.07
14.0094	800.961	551.245
14.0919	867.271	512.513
14.1743	736.694	517.259
14.2567	496.161	539.601
14.3391	287.552	578.965
14.4215	162.997	632.032
14.5039	88.572	672.789
14.5863	46.971	704.181
14.6687	35.58	762.826
14.7511	43.96	842.031
14.8335	58.564	907.357
14.9159	72.428	935.104
14.9984	90.024	901.178
15.0808	106.399	801.754
15.1632	110.779	693.761
15.2456	102.996	642.212
15.328	100.636	633.998
15.4104	106.498	661.79
15.4928	111.011	728.448
15.5752	108.924	827.942
15.6576	104.309	947.197
15.74	95.969	1053.152
15.8224	79.586	1071.377
15.9048	64.162	988.223
15.9873	64.334	837.045
16.0697	77.902	672.198
16.1521	90.474	528.852
16.2345	91.641	430.981
16.3169	87.063	387.268
16.3993	88.864	422.913
16.4817	101.205	541.714
16.5641	112.632	707.893
16.6465	105.207	861.782
16.7289	81.56	953.685
16.8113	63.223	915.859
16.8937	63.55	748.717
16.9762	73.974	519.108
17.0586	74.072	336.144
17.141	63.647	253.618
17.2234	72.368	270.858
17.3058	102.636	336.187
17.3882	130.687	404.399
17.4706	144.823	441.431
17.553	153.131	448.334
17.6354	161.792	444.14
17.7178	161.531	426.279
17.8002	145.024	382.213
17.8826	119.685	339.549
17.9651	92.247	318.629
18.0475	72.084	322.12
18.1299	67.76	343.514
18.2123	83.078	368.834
18.2947	104.051	374.696
18.3771	118.449	357.685
18.4595	128.425	344.374
18.5419	137.557	350.466
18.6243	135.339	363.934
18.7067	117.552	360.134
18.7891	87.535	322.134
18.8716	58.131	265.938
18.954	39.896	227.505
19.0364	36.372	227.582
19.1188	44.429	246.681
19.2012	51.273	262.973
19.2836	47.088	284.868
19.366	33.341	329.103
19.4484	23.809	382.906
19.5308	28.237	405.982
19.6132	51.478	391.512
19.6956	74.041	388.056
19.778	76.243	411.42
19.8605	69.096	436.698
19.9429	75.611	449.172
20.0253	95.634	454.145
20.1077	108.308	470.136
20.1901	104.101	505.794
20.2725	93.681	540.181
20.3549	82.829	566.909
20.4373	66.031	593.331
20.5197	48.344	612.184
20.6021	46.324	623.114
20.6845	61.252	635.454
20.7669	89.619	645.49
20.8494	119.766	661.644
20.9318	130.988	697.029
21.0142	118.392	737.042
21.0966	101.902	740.888
21.179	97.665	699.062
21.2614	100.1	641.666
21.3438	101.924	608.626
21.4262	101.294	615.625
21.5086	104.241	660.048
21.591	127.139	768.698
21.6734	162.027	946.668
21.7558	173.944	1104.949
21.8383	149.172	1139.702
21.9207	118.756	1073.36
22.0031	117.683	999.692
22.0855	140.314	951.059
22.1679	163.305	879.484
22.2503	179.819	757.825
22.3327	204.125	616.875
22.4151	233.639	501.941
22.4975	240.866	411.692
22.5799	203.837	326.993
22.6623	146.256	255.193
22.7448	118.548	222.618
22.8272	135.081	217.699
22.9096	160.521	209.489
22.992	159.135	187.489
23.0744	141.724	176.126
23.1568	140.575	193.139
23.2392	171.756	221.655
23.3216	220.008	238.892
23.404	248.638	242.414
23.4864	236.94	240.536
23.5688	204.16	245.169
23.6512	188.793	261.077
23.7337	205.825	268.594
23.8161	226.5	244.977
23.8985	226.992	209.428
23.9809	223.802	199.737
24.0633	245.769	208.544
24.1457	297.902	199.603
24.2281	365.736	182.86
24.3105	429.97	197.071
24.3929	467.198	249.793
24.4753	468.824	318.039
24.5577	459.425	392.31
24.6401	464.976	476.281
24.7226	485.11	568.747
24.805	498.842	650.409
24.8874	487.138	739.344
24.9698	448.529	846.537
25.0522	414.225	900.211
25.1346	397.849	857.17
25.217	368.563	799.647
25.2994	319.898	791.706
25.3818	319.183	824.714
25.4642	414.058	842.214
25.5466	576.061	808.576
25.629	717.693	754.298
25.7115	818.573	698.331
25.7939	921.07	650.608
25.8763	1015.425	622.297
25.9587	1040.097	633.547
26.0411	1000.59	670.973
26.1235	1001.355	707.995
26.2059	1160.441	749.829
26.2883	1532.449	829.45
26.3707	2109.529	951.628
26.4531	2846.726	1027.848
26.5355	3648.611	974.042
26.618	4368.849	829.541
26.7004	4877.777	650.608
26.7828	5080.829	499.32
26.8652	5057.841	401.977
26.9476	4852.489	352.847
27.03	4477.748	328.208
27.1124	3985.062	318.749
27.1948	3452.428	311.875
27.2772	2885.755	299.579
27.3596	2313.296	290.681
27.442	1799.487	290.562
27.5244	1417.772	287.318
27.6069	1149.828	279.538
27.6893	977.469	275.58
27.7717	849.838	269.71
27.8541	725.126	262.649
27.9365	634.254	258.827
28.0189	629.726	254.153
28.1013	672.955	233.697
28.1837	680.293	199.035
28.2661	625.656	166.741
28.3485	535.121	145.036
28.4309	468.082	132.044
28.5133	457.174	126.827
28.5958	459.615	127.725
28.6782	401.119	124.108
28.7606	301.996	111.879
28.843	235.587	107.062
28.9254	224.044	120.592
29.0078	224.195	140.627
29.0902	213.968	136.907
29.1726	204.854	109.646
29.255	207.718	89.569
29.3374	208.904	91.641
29.4198	195.943	98.789
29.5022	172.389	94.101
29.5847	155.291	84.329
29.6671	159.301	76.26
29.7495	183.394	77.394
29.8319	219.427	89.784
29.9143	238.728	107.946
29.9967	224.267	122.359
30.0791	189.947	119.229
30.1615	158.166	99.358
30.2439	148.183	78.521
30.3263	149.2	76.379
30.4087	154.279	84.923
30.4912	157.9	92.234
30.5736	161.712	97.921
30.656	166.318	108.672
30.7384	174.913	120.046
30.8208	193.934	121.421
30.9032	222.604	123.002
30.9856	260.522	136.583
31.068	310.185	159.47
31.1504	371.158	159.779
31.2328	443.407	135.216
31.3152	467.033	120.673
31.3976	374.806	123.865
31.4801	322.056	129.269
31.5625	307.873	124.553
31.6449	282.039	106.719
31.7273	269.78	83.986
31.8097	254.226	74.478
31.8921	212.529	85.576
31.9745	160.704	103.631
32.0569	121.7	115.522
32.1393	111.864	115.769
32.2217	123.226	106.238
32.3041	140.199	94.588
32.3865	143.44	83.873
32.469	130.81	74.944
32.5514	111.557	67.79
32.6338	97.366	66.216
32.7162	84.699	71.774
32.7986	77.578	78.221
32.881	83.159	80.918
32.9634	106.902	78.092
33.0458	135.315	75.417
33.1282	155.405	70.506
33.2106	162.698	57.075
33.293	157.685	41.633
33.3755	145.738	33.349
33.4579	134.851	31.799
33.5403	133.111	29.956
33.6227	130.402	26.542
33.7051	118.267	21.544
33.7875	103.227	19.746
33.8699	90.453	26.288
33.9523	81.874	38.351
34.0347	71.358	43.386
34.1171	62.082	35.691
34.1995	60.426	23.665
34.2819	67.014	17.008
34.3644	77.66	17.677
34.4468	89.097	23.813
34.5292	94.742	30.576
34.6116	87.521	31.068
34.694	71.14	23.147
34.7764	59.758	13.212
34.8588	60.536	8.66
34.9412	67.908	9.732
35.0236	76.995	12.463
35.106	78.181	14.107
35.1884	68.644	17.157
35.2708	54.291	22.979
35.3533	45.127	29.778
35.4357	48.079	33.789
35.5181	53.918	35.811
35.6005	53.33	37.491
35.6829	48.777	35.417
35.7653	50.974	32.214
35.8477	65.789	29.723
35.9301	78.131	30.906
36.0125	71.779	37.421
36.0949	53.92	45.06
36.1773	42.654	45.803
36.2597	50.141	39.455
36.3422	72.529	38.19
36.4246	93.339	45.694
36.507	102.937	52.069
36.5894	101.163	50.053
36.6718	93.942	40.561
36.7542	83.77	31.889
36.8366	71.761	31.319
36.919	70.122	35.657
37.0014	87.41	37.814
37.0838	112.799	34.944
37.1662	136.103	28.749
37.2486	149.531	25.714
37.3311	153.669	28.789
37.4135	145.334	33.543
37.4959	128.124	33.237
37.5783	113.497	28.095
37.6607	119.887	23.582
37.7431	145.429	29.273
37.8255	180.527	39.397
37.9079	201.406	43.818
37.9903	200.533	40.971
38.0727	178.484	38.144
38.1551	152.759	35.105
38.2376	129.128	29.626
38.32	116.294	26.495
38.4024	109.874	30.863
38.4848	106.245	39.372
38.5672	95.928	47.637
38.6496	80.544	53.392
38.732	67.894	56.99
38.8144	66.041	54.952
38.8968	70.737	52.374
38.9792	77.974	45.226
39.0616	87.764	32.049
39.144	104.022	24.159
39.2265	125.29	24.172
39.3089	141.817	23.891
39.3913	140.358	20.429
39.4737	119.029	20.129
39.5561	92.896	28.172
39.6385	72.706	35.295
39.7209	67.976	35.376
39.8033	77.186	31.656
39.8857	94.776	29.199
39.9681	107.835	28.248
40.0505	109.875	30.525
40.1329	91.495	36.369
40.2154	60.599	37.337
40.2978	30.23	32.204
40.3802	14.836	24.931
40.4626	15.165	17.235
40.545	25.456	9.855
40.6274	34.688	7.696
40.7098	36.764	15.43
40.7922	32.494	29.274
40.8746	27.066	38.976
40.957	28.233	40.176
41.0394	35.856	39.91
41.1218	43.426	44.037
41.2043	47.417	48.213
41.2867	53.3	47.001
41.3691	61.144	37.952
41.4515	57.709	29.393
41.5339	40.016	25.321
41.6163	21.33	23.381
41.6987	15.29	18.708
41.7811	19.391	14.286
41.8635	29.143	13.554
41.9459	38.166	15.07
42.0283	41.46	14.982
42.1108	38.188	13.15
42.1932	34.24	11.776
42.2756	33.582	13.218
42.358	41.559	19.605
42.4404	58.903	30.205
42.5228	80.182	35.476
42.6052	92.469	32.419
42.6876	88.014	24.558
42.77	70.673	20.531
42.8524	57.948	27.613
42.9348	64.383	41.227
43.0172	82.426	48.713
43.0997	96.654	41.346
43.1821	103.708	29.793
43.2645	102.926	20.74
43.3469	99.777	15.429
43.4293	98.951	12.412
43.5117	105.413	11.314
43.5941	115.402	10.934
43.6765	124.083	11.775
43.7589	128.11	17.237
43.8413	125.409	25.48
43.9237	113.545	31.642
44.0061	102.525	31.769
44.0886	98.606	26.749
44.171	98.711	20.677
44.2534	96.066	22.44
44.3358	83.937	38.289
44.4182	68.229	57.414
44.5006	64.032	62.781
44.583	76.027	51.257
44.6654	91.762	34.76
44.7478	104.21	26.42
44.8302	121.316	28.081
44.9126	149.816	34.825
44.9951	186.532	41.484
45.0775	206.901	47.563
45.1599	189.743	48.987
45.2423	148.201	44.347
45.3247	114.935	36.634
45.4071	100.452	29.2
45.4895	94.94	22.719
45.5719	91.784	18.89
45.6543	98.07	22.371
45.7367	116.749	38.144
45.8191	143.063	59.978
45.9015	164.047	74.041
45.984	166.516	74.796
46.0664	152.312	72.31
46.1488	134.226	72.008
46.2312	115.047	65.342
46.3136	93.369	46.952
46.396	75.523	27.231
46.4784	70.521	17.62
46.5608	80.089	19.696
46.6432	92.551	24.497
46.7256	98.012	25.066
46.808	97.265	23.321
46.8904	100.481	22.957
46.9729	118.442	28.703
47.0553	142.957	39.271
47.1377	154.006	48.19
47.2201	146.335	50.431
47.3025	130.84	46.747
47.3849	123.277	37.012
47.4673	125.651	29.448
47.5497	128.372	32.344
47.6321	124.603	38.497
47.7145	121.057	38.162
47.7969	131.849	32.55
47.8793	156.999	26.673
47.9618	177.817	29.241
48.0442	176.957	44.246
48.1266	160.489	61.84
48.209	148.307	63.01
48.2914	140.483	46.864
48.3738	123.955	29.772
48.4562	101.476	22.365
48.5386	84.21	21.286
48.621	78.555	19.727
48.7034	75.289	15.921
48.7858	65.353	16.626
48.8683	57.158	23.788
48.9507	61.152	32.246
49.0331	75.113	38.296
49.1155	90.019	39.016
49.1979	98.038	32.048
49.2803	94.398	20.578
49.3627	77.534	14.207
49.4451	56.253	16.955
49.5275	41.429	25.731
49.6099	38.36	34.327
49.6923	48.28	37.875
49.7747	62.94	33.46
49.8572	71.874	27.34
49.9396	69.991	25.297
50.022	63.513	27.25
50.1044	60.281	31.295
50.1868	64.036	36.036
50.2692	71.485	41.274
50.3516	75.528	43.31
50.434	72.491	35.837
50.5164	69.157	19.947
50.5988	74.546	12.374
50.6812	86.083	19.043
50.7636	90.025	31.871
50.8461	83.812	41.201
50.9285	74.892	41.428
51.0109	65.18	37.877
51.0933	53.574	29.384
51.1757	46.079	17.736
51.2581	46.608	12.853
51.3405	51.651	21.089
51.4229	53.178	30.606
51.5053	48.638	28.838
51.5877	39.78	22.748
51.6701	28.487	20.027
51.7525	17.034	17.332
51.835	10.895	15.713
51.9174	11.822	22.435
51.9998	19.598	33.574
52.0822	35.354	42.889
52.1646	53.811	51.436
52.247	63.816	59.486
52.3294	62.456	58.853
52.4118	69.218	51.427
52.4942	106.308	48.368
52.5766	170.091	49.793
52.659	231.095	48.553
52.7415	254.256	44.03
52.8239	235.741	43.729
52.9063	183.611	45.127
52.9887	118.616	41.082
53.0711	65.814	36.374
53.1535	34.2	39.85
53.2359	27.291	53.392
53.3183	53.315	68.867
53.4007	106.103	69.911
53.4831	156.245	53.702
53.5655	173.16	32.67
53.6479	163.09	23.569
53.7304	146.301	31.452
53.8128	122.308	44.181
53.8952	99.827	47.517
53.9776	98.912	42.911
54.06	114.295	38.567
54.1424	116.853	37.318
54.2248	91.259	34.899
54.3072	53.579	32.914
54.3896	32.859	31.864
54.472	38.582	30.385
54.5544	55.227	30.115
54.6368	64.255	30.907
54.7193	59.289	29.837
54.8017	50.474	29.118
54.8841	47.544	36.936
54.9665	57.206	53.798
55.0489	72.997	63.768
55.1313	82.732	56.797
55.2137	79.288	39.754
55.2961	67.564	30.921
55.3785	56.528	35.371
55.4609	53.45	44.176
55.5433	61.671	49.794
55.6258	81.653	56.961
55.7082	103.001	59.114
55.7906	108.359	49.509
55.873	95.07	35.163
55.9554	77.52	33.841
56.0378	71.306	49.687
56.1202	75.828	62.101
56.2026	86.399	55.87
56.285	90.818	38.362
56.3674	91.933	29.962
56.4498	95.244	32.236
56.5322	106.554	38.136
56.6147	114.213	40.043
56.6971	116.461	34.51
56.7795	112.359	27.132
56.8619	118.731	24.608
56.9443	123.528	31.595
57.0267	116.029	45.138
57.1091	96.141	57.733
57.1915	77.701	57.355
57.2739	71.647	45.314
57.3563	86.512	32.454
57.4387	116.545	30.825
57.5211	141.537	39.834
57.6036	150.514	52.259
57.686	143.224	49.722
57.7684	123.424	39.978
57.8508	88.111	42.002
57.9332	55.245	55.088
58.0156	51.899	64.159
58.098	74.006	64.13
58.1804	94.525	56.826
58.2628	100.285	57.444
58.3452	95.744	63.081
58.4276	98.506	64.508
58.51	113.83	60.51
58.5925	134.265	58.674
58.6749	135.603	58.473
58.7573	113.578	51.879
58.8397	73.88	38.4
58.9221	44.648	26.291
59.0045	38.318	26.751
59.0869	50.009	38.812
59.1693	62.336	46.884
59.2517	65.477	44.283
59.3341	62.844	42.102
59.4165	65.167	41.993
59.499	74.111	40.06
59.5814	82.62	33.587
59.6638	85.356	27.135
59.7462	76.406	25.054
59.8286	66.498	30.915
59.911	68.369	40.52
59.9934	78.669	48.787
60.0758	80.935	53.365
60.1582	68.979	49.932
60.2406	55.725	42.393
60.323	55.234	38.186
60.4054	61.037	38.297
60.4879	64.26	36.331
60.5703	61.926	30.57
60.6527	55.861	26.05
60.7351	47.131	27.814
60.8175	34.345	34.956
60.8999	23.625	40.396
60.9823	20.427	38.424
61.0647	26.131	30.542
61.1471	36.456	26.721
61.2295	45.481	29.886
61.3119	56.441	32.085
61.3943	72.915	30.671
61.4768	92.603	32.322
61.5592	109.661	40.538
61.6416	118.38	47.829
61.724	111.336	49.753
61.8064	92.682	50.154
61.8888	72.262	52.441
61.9712	57.666	53.297
62.0536	51.781	42.97
62.136	53.349	25.441
62.2184	54.98	11.633
62.3008	50.951	6.856
62.3832	50.565	7.6
62.4657	59.47	14.152
62.5481	75.692	25.615
62.6305	90.041	36.767
62.7129	99.122	42.795
62.7953	102.848	40.706
62.8777	104.534	36.835
62.9601	102.87	33.589
63.0425	94.767	28.44
63.1249	82.103	22.318
63.2073	68.394	20.496
63.2897	56.973	27.308
63.3722	49	36.421
63.4546	54.922	41.05
63.537	78.377	42.306
63.6194	109.502	43.652
63.7018	133.78	43.467
63.7842	142.48	40.307
63.8666	131.291	38.568
63.949	103.648	41.926
64.0314	72.928	46.486
64.1138	47.977	46.459
64.1962	33.664	45.7
64.2786	35.574	53.895
64.3611	58.099	66.409
64.4435	91.402	69.817
64.5259	120.339	59.134
64.6083	128.047	41.195
64.6907	116.505	28.834
64.7731	100.406	23.045
64.8555	93.605	18.627
64.9379	95.225	15.434
65.0203	93.743	20.128
65.1027	80.369	33.811
65.1851	62.938	49.189
65.2675	60.182	52.772
65.35	81.923	42.274
65.4324	115.331	35.087
65.5148	140.204	38.679
65.5972	145.836	46.543
65.6796	140.823	48.756
65.762	131.902	41.355
65.8444	123.384	31.788
65.9268	110.759	29.742
66.0092	100.893	33.432
66.0916	102.447	34.859
66.174	115.782	37.52
66.2564	125.971	46.74
66.3389	112.157	53.606
66.4213	86.661	47.402
66.5037	82.355	39.21
66.5861	104.614	37.537
66.6685	123.353	39.503
66.7509	112.482	37.291
66.8333	85.456	32.655
66.9157	69.985	37.722
66.9981	74.24	50.803
67.0805	91.573	54.706
67.1629	115.122	41.089
67.2454	127.973	22.897
67.3278	119.329	13.21
67.4102	100.489	12.578
67.4926	95.657	12.887
67.575	108.01	13.503
67.6574	120.346	13.229
67.7398	125.33	12.019
67.8222	126.953	10.355
67.9046	127.94	10.024
67.987	125.002	15.39
68.0694	121.927	26.732
68.1518	122.931	38.123
68.2343	130.846	46.576
68.3167	142.828	55.426
68.3991	149.956	61.441
68.4815	142.6	60.026
68.5639	118.574	60.695
68.6463	92.131	67.09
68.7287	77.082	68.825
68.8111	78.314	62.609
68.8935	82.711	53.142
68.9759	83.355	41.75
69.0583	80.566	34.592
69.1407	74.906	40.411
69.2232	68.444	59.788
69.3056	65.846	83.636
69.388	71.045	95.456
69.4704	79.609	85.745
