# Supplementary material for: Embryo‐uterine interaction coordinates mouse embryogenesis during implantation
Source: EMBO J. 2023 Jul 31;42(17):e113280. doi: 10.15252/embj.2022113280 (PMC10476174; doi:10.15252/embj.2022113280)
Supplement: Supplementary file 16 — Source Data for Figure 3 [file EMBJ-42-e113280-s017.zip › Figure 3/Panel h/Image quantification D2.csv]

Distance_(microns)	ZO1 Intensity	pERM Intensity
0	27.01	1569.39
0.0824	11.658	1402.677
0.1648	3.678	1241.969
0.2472	2.612	1126.859
0.3296	4.332	1034.707
0.412	7.516	911.319
0.4945	11.413	753.462
0.5769	15.094	610.19
0.6593	17.536	521.046
0.7417	17.994	498.434
0.8241	16.588	519.92
0.9065	14.518	546.655
0.9889	14.76	569.686
1.0713	17.688	585.391
1.1537	20.725	563.981
1.2361	22.439	503.488
1.3185	23.853	444.142
1.4009	26.845	406.184
1.4834	30.038	372.196
1.5658	30.442	320.529
1.6482	29.236	264.202
1.7306	27.823	223.527
1.813	24.488	197.627
1.8954	17.984	180.858
1.9778	10.706	169.553
2.0602	7.481	155.804
2.1426	10.554	142.016
2.225	19.499	148.362
2.3074	32.477	184.557
2.3898	42.538	245.251
2.4723	43.513	314.113
2.5547	38.737	369.727
2.6371	34.723	398.088
2.7195	31.945	373.176
2.8019	25.204	286.463
2.8843	14.877	188.874
2.9667	7.92	144.487
3.0491	7.006	153.263
3.1315	8.465	172.303
3.2139	8.624	183.207
3.2963	8.118	189.555
3.3787	9.256	188.957
3.4612	13.645	176.795
3.5436	20.889	159.163
3.626	28.628	147.123
3.7084	33.375	152.481
3.7908	32.929	179.701
3.8732	26.816	206.03
3.9556	20.717	205.697
4.038	20.954	182.318
4.1204	22.639	148.971
4.2028	19.678	114.387
4.2852	14.64	79.897
4.3677	13.139	51.161
4.4501	17.422	39.763
4.5325	22.055	54.904
4.6149	21.536	82.919
4.6973	16.635	97.009
4.7797	12.326	100.509
4.8621	12.123	117.145
4.9445	14.614	146.217
5.0269	16.818	155.302
5.1093	19.475	136.052
5.1917	24.347	127.508
5.2741	28.762	149.03
5.3566	29.039	167.357
5.439	25.18	158.13
5.5214	22.078	145.251
5.6038	21.07	144.989
5.6862	19.779	141.244
5.7686	17.042	122.906
5.851	14.533	100.519
5.9334	15.034	89.124
6.0158	18.426	94.679
6.0982	21.947	112.84
6.1806	20.866	136.424
6.263	15.447	153.351
6.3455	11.592	156.127
6.4279	13.142	154.119
6.5103	15.473	160.967
6.5927	16.086	171.803
6.6751	17.958	166.344
6.7575	24.799	140.038
6.8399	32.693	112.21
6.9223	35.808	93.797
7.0047	34.578	82.578
7.0871	34.87	94.051
7.1695	39.887	141.604
7.252	50.495	208.885
7.3344	62.79	264.36
7.4168	70.907	292.229
7.4992	73.791	288.357
7.5816	72.418	263.209
7.664	63.507	239.125
7.7464	47.467	240.084
7.8288	34.664	256.18
7.9112	32.145	251.454
7.9936	36.239	225.993
8.076	39.732	209.792
8.1584	40.338	217.51
8.2409	38.155	243.356
8.3233	33.013	267.72
8.4057	30.847	263.137
8.4881	38.54	233.686
8.5705	55.401	219.985
8.6529	68.512	238.933
8.7353	66.086	262.438
8.8177	50.313	254.265
8.9001	34.909	222.378
8.9825	28.884	200.285
9.0649	31.789	192.336
9.1473	40.957	187.529
9.2298	49.531	195.339
9.3122	51.229	224.903
9.3946	44.12	264.314
9.477	34.317	296.832
9.5594	29.412	315.145
9.6418	30.492	334.372
9.7242	32.995	374.916
9.8066	31.674	424.905
9.889	28.276	435.104
9.9714	27.548	382.227
10.0538	29.198	311.012
10.1362	28.347	274.9
10.2187	23.837	282.905
10.3011	20.692	311.488
10.3835	21.672	341.611
10.4659	22.882	363.125
10.5483	20.8	359.915
10.6307	16.255	332.748
10.7131	14.191	310.429
10.7955	16.464	309.525
10.8779	21.779	305.303
10.9603	29.484	272.856
11.0427	36.292	231.131
11.1252	38.647	202.729
11.2076	36.917	192.13
11.29	33.307	204.02
11.3724	28.139	242.274
11.4548	20.305	306.112
11.5372	12.922	391.247
11.6196	10.493	490.376
11.702	12.354	583.553
11.7844	14.265	630.081
11.8668	14.749	622.233
11.9492	14.895	600.02
12.0316	13.593	584.961
12.1141	10.012	569.619
12.1965	7.656	541.785
12.2789	11.626	490.216
12.3613	20.679	406.172
12.4437	28.339	323.123
12.5261	29.439	291.364
12.6085	27.1	312.076
12.6909	26.116	356.829
12.7733	25.605	406.251
12.8557	22.921	445.042
12.9381	19.316	449.8
13.0205	17.648	418.598
13.103	16.63	381.57
13.1854	13.395	357.798
13.2678	9.266	347.444
13.3502	7.184	344.459
13.4326	8.09	325.838
13.515	12.095	282.642
13.5974	19.797	242.006
13.6798	30.262	227.46
13.7622	40.767	238.277
13.8446	46.583	266.656
13.927	45.352	298.286
14.0094	37.344	310.485
14.0919	24.59	291.473
14.1743	12.732	246.597
14.2567	8.69	199.872
14.3391	13.744	168.038
14.4215	22.542	161.103
14.5039	29.256	188.312
14.5863	30.927	240.666
14.6687	27.959	292.833
14.7511	24.089	324.94
14.8335	19.002	324.305
14.9159	13.138	288.458
14.9984	10.421	252.731
15.0808	13.939	263.271
15.1632	30.612	319.991
15.2456	84.867	382.013
15.328	219.833	413.506
15.4104	464.933	414.767
15.4928	778.179	406.087
15.5752	1058.562	389.162
15.6576	1221.461	357.674
15.74	1236.164	316.987
15.8224	1112.243	283.226
15.9048	895.656	281.208
15.9873	634.503	307.59
16.0697	377.444	347.965
16.1521	174.809	389.289
16.2345	57.126	410.684
16.3169	12.035	394.9
16.3993	2.98	355.904
16.4817	6.321	332.52
16.5641	14.909	351.454
16.6465	23.014	413.812
16.7289	27.496	472.815
16.8113	29.661	487.36
16.8937	32.552	442.722
16.9762	34.98	361.317
17.0586	34.347	286.399
17.141	31.92	229.902
17.2234	26.971	194.599
17.3058	17.296	195.826
17.3882	7.737	211.433
17.4706	4.912	205.881
17.553	6.933	190.616
17.6354	10.763	194.421
17.7178	15.636	200.558
17.8002	20.527	189.528
17.8827	25.065	168.989
17.9651	29.952	150.644
18.0475	31.81	131.564
18.1299	28.253	107.238
18.2123	25.4	93.26
18.2947	30.166	104.157
18.3771	37.798	139.755
18.4595	35.588	188.553
18.5419	25.59	235.557
18.6243	20.926	257.452
18.7067	30.035	239.419
18.7891	48.389	207.778
18.8716	62.804	183.795
18.954	70.161	165.788
19.0364	80.519	156.019
19.1188	91.455	149.365
19.2012	89.523	135.968
19.2836	76.396	122.703
19.366	60.465	141.445
19.4484	47.006	204.133
19.5308	37.207	264.721
19.6132	35.821	281.031
19.6956	51.185	253.313
19.778	85.081	197.708
19.8605	125.352	144.387
19.9429	158.174	121.916
20.0253	178.751	124.724
20.1077	186.917	136.303
20.1901	174.015	154.778
20.2725	141.51	178.039
20.3549	106.023	192.645
20.4373	79.986	194.833
20.5197	61.512	200.794
20.6021	45.899	223.194
20.6845	33.329	266.498
20.7669	27.704	331.706
20.8494	24.848	427.912
20.9318	21.362	547.071
21.0142	20.204	629.202
21.0966	21.268	616.136
21.179	21.854	524.769
21.2614	19.083	417.276
21.3438	15.743	343.564
21.4262	13.514	303.315
21.5086	11.331	263.93
21.591	10.63	216.006
21.6734	14.219	199.301
21.7558	16.51	242.117
21.8383	14.532	303.459
21.9207	14.407	347.707
22.0031	23.388	381.264
22.0855	40.909	400.635
22.1679	56.502	403.067
22.2503	62.044	420.166
22.3327	56.819	467.861
22.4151	45.644	543.159
22.4975	33.53	618.428
22.5799	24.682	630.151
22.6623	23.761	560.157
22.7448	32.807	467.547
22.8272	45.653	420.303
22.9096	51.846	447.423
22.992	48.227	544.99
23.0744	37.377	643.478
23.1568	24.156	652.368
23.2392	14.93	606.932
23.3216	14.065	565.232
23.404	18.998	531.958
23.4864	23.447	487.327
23.5688	22.76	424.949
23.6512	19.182	326.956
23.7337	15.5	222.791
23.8161	14.867	140.028
23.8985	18.826	93.733
23.9809	25.127	85.521
24.0633	26.394	132.743
24.1457	23.712	225.616
24.2281	24.155	327.165
24.3105	30.276	400.183
24.3929	32.023	430.991
24.4753	28.187	425.029
24.5577	30.145	421.79
24.6401	39.185	438.131
24.7226	42.259	447.719
24.805	34.756	442.664
24.8874	23.742	440.018
24.9698	17.441	440.535
25.0522	15.822	412.827
25.1346	16.178	384.222
25.217	13.766	382.112
25.2994	9.316	419.447
25.3818	8.298	465.378
25.4642	12.588	468.8
25.5466	15.609	415.382
25.6291	16.976	349.51
25.7115	22.573	337.906
25.7939	31.172	392.144
25.8763	32.835	445.051
25.9587	26.01	443.092
26.0411	20.03	413.131
26.1235	19.55	386.6
26.2059	20.922	370.021
26.2883	18.771	339.232
26.3707	15.776	296.588
26.4531	13.808	269.107
26.5355	14.468	254.354
26.618	18.331	228.436
26.7004	21.419	192.366
26.7828	19.678	194.646
26.8652	13.664	246.307
26.9476	7.406	285.287
27.03	5.211	274.564
27.1124	8.445	246.529
27.1948	15.792	232.087
27.2772	25.982	238.343
27.3596	33.702	291.633
27.442	34.859	428.37
27.5244	30.57	600.434
27.6069	27.076	687.313
27.6893	24.103	633.246
27.7717	19.982	503.414
27.8541	14.511	387.335
27.9365	9.383	314.405
28.0189	5.887	281.413
28.1013	6.171	285.39
28.1837	9.176	289.329
28.2661	11.534	261.08
28.3485	12.217	211.526
28.4309	11.654	155.34
28.5133	13.062	108.404
28.5958	15.516	92.287
28.6782	19.674	108.958
28.7606	27.102	141.298
28.843	31.994	185.734
28.9254	25.941	237.501
29.0078	15.352	273.97
29.0902	12.237	282.443
29.1726	15.27	279.675
29.255	17.839	266.851
29.3374	21.946	247.279
29.4198	28.472	238.901
29.5023	33.103	263.122
29.5847	32.743	305.431
29.6671	28.236	331.117
29.7495	20.084	315.216
29.8319	12.329	279.426
29.9143	10.607	242.111
29.9967	14.406	215.551
30.0791	19.59	182.538
30.1615	26.941	139.37
30.2439	38.013	116.99
30.3263	47.903	122.227
30.4087	53.39	137.622
30.4912	54.278	148.484
30.5736	57.547	145.751
30.656	66.96	152.016
30.7384	74.522	191.483
30.8208	64.898	249.102
30.9032	44.711	283.013
30.9856	31.797	295.343
31.068	30.316	347.836
31.1504	30.519	467.742
31.2328	29.103	572.501
31.3152	25.684	595.317
31.3976	22.446	595.154
31.4801	22.859	601.808
31.5625	29.818	627.271
31.6449	40.421	696.626
31.7273	50.011	757.935
31.8097	60.427	706.016
31.8921	74.752	542.995
31.9745	84.49	353.547
32.0569	73.858	218.229
32.1393	45.52	176.905
32.2217	24.744	206.031
32.3041	22.693	253.586
32.3866	33.901	270.146
32.469	44.969	260.16
32.5514	48.403	266.283
32.6338	42.131	303.913
32.7162	31.794	350.538
32.7986	24.07	365.015
32.881	19.697	347.013
32.9634	16.155	331.815
33.0458	13.642	342.84
33.1282	16.477	362.892
33.2106	26.139	385.178
33.293	37.414	404.616
33.3755	42.735	421.82
33.4579	35.086	400.021
33.5403	18.703	319.653
33.6227	5.638	253.873
33.7051	0.965	241.218
33.7875	1.648	260.566
33.8699	5.129	291.732
33.9523	12.404	334.531
34.0347	25.321	408.333
34.1171	37.363	497.111
34.1995	41.679	559.749
34.2819	41.39	582.085
34.3644	41.808	552.234
34.4468	40.744	493.277
34.5292	41.752	453.893
34.6116	46.569	478.139
34.694	48.334	541.504
34.7764	43.996	581.147
34.8588	43.617	540.054
34.9412	46.256	444.804
35.0236	44.359	350.542
35.106	32.519	317.289
35.1884	21.467	309.445
35.2708	26.125	292.496
35.3533	39.887	270.372
35.4357	53.271	262.229
35.5181	62.419	269.395
35.6005	62.239	278.288
35.6829	49.198	275.88
35.7653	39.326	263.336
35.8477	36.628	266.624
35.9301	37.1	265.632
36.0125	40.123	274.448
36.0949	55.32	331.608
36.1773	81.601	392.618
36.2598	91.347	402.993
36.3422	67.682	377.985
36.4246	31.631	321.035
36.507	13.367	252.863
36.5894	12.534	236.008
36.6718	22.169	247.461
36.7542	44.329	255.265
36.8366	68.019	237.153
36.919	79.787	210.608
37.0014	78.461	198.517
37.0838	74.737	186.438
37.1662	67.672	148.994
37.2487	59.505	104.965
37.3311	63.695	97.141
37.4135	86.041	120.411
37.4959	98.682	152.365
37.5783	87.292	175.198
37.6607	65.94	179.721
37.7431	55.834	204.617
37.8255	58.148	246.808
37.9079	59.235	301.275
37.9903	51.584	388.321
38.0727	42.038	493.539
38.1551	47.222	523.863
38.2376	66.24	487.201
38.32	96.592	417.595
38.4024	142.889	334.355
38.4848	191.271	295.85
38.5672	211.721	347.594
38.6496	253.752	416.159
38.732	563.114	493.037
38.8144	501.517	715.349
38.8968	368.583	793.642
38.9792	269.239	750.305
39.0616	211.339	696.818
39.1441	171.243	703.899
39.2265	141.896	779.533
39.3089	144.477	882.491
39.3913	186.721	964.589
39.4737	239.867	938.325
39.5561	259.103	811.135
39.6385	236.505	705.424
39.7209	197.232	716.909
39.8033	163.659	803.841
39.8857	139.902	856.104
39.9681	127.973	867.326
40.0505	118.754	905.672
40.1329	100.453	923.633
40.2154	78.487	870.967
40.2978	66.344	759.188
40.3802	64.827	710.488
40.4626	63.695	755.102
40.545	63.383	803.912
40.6274	63.82	780.298
40.7098	60.321	725.411
40.7922	47.908	677.441
40.8746	35.791	634.79
40.957	36.455	601.247
41.0394	49.021	577.455
41.1219	62.296	529.584
41.2043	72.759	463.308
41.2867	85.084	386.434
41.3691	112.523	326.286
41.4515	172.283	295.237
41.5339	260.425	299.682
41.6163	363.481	338.417
41.6987	482.861	358.935
41.7811	598.356	355.01
41.8635	666.492	361.955
41.9459	638.501	415.806
42.0283	538.755	469.123
42.1108	428.374	475.407
42.1932	339.497	442.828
42.2756	275.093	422.744
42.358	209.782	472.175
42.4404	146.076	608.873
42.5228	96.933	825.557
42.6052	61.137	1068.288
42.6876	45.914	1260.424
42.77	49.901	1334.674
42.8524	68.858	1307.591
42.9348	81.582	1192.664
43.0173	74.727	1080.007
43.0997	53.454	985.588
43.1821	40.099	950.218
43.2645	42.185	938.25
43.3469	52.57	929.858
43.4293	64.579	895.271
43.5117	82.211	890.49
43.5941	110.16	915.766
43.6765	151.632	1043.205
43.7589	204.892	1190.717
43.8413	275.221	1264.03
43.9237	341.22	1203.64
44.0062	400.255	1049.649
44.0886	449.327	898.915
44.171	501.945	759.358
44.2534	570.311	660.498
44.3358	618.626	608.551
44.4182	654.318	612.952
44.5006	695.714	654.808
44.583	744.114	710.504
44.6654	836.736	774.258
44.7478	954.478	832.376
44.8302	1059.194	858.265
44.9126	1126.405	856.9
44.9951	1171.499	818.645
45.0775	1233.138	749.301
45.1599	1327.371	683.424
45.2423	1488.209	613.012
45.3247	1657.754	525.567
45.4071	1819.199	459.32
45.4895	1925.583	469.981
45.5719	1918.752	558.851
45.6543	1915.297	673.141
45.7367	1888.606	710.214
45.8191	1802.274	642.002
45.9015	1662.135	550.659
45.984	1497.254	526.204
46.0664	1390.258	564.289
46.1488	1320.929	590.317
46.2312	1246.19	561.697
46.3136	1153.848	501.615
46.396	1014.802	450.902
46.4784	861.281	431.699
46.5608	702.953	446.872
46.6432	579.141	510.321
46.7256	486.004	597.495
46.808	435.109	666.202
46.8904	457.214	697.631
46.9729	526.787	704.146
47.0553	584.534	720.928
47.1377	579.977	753.031
47.2201	502.392	787.865
47.3025	401.312	854.724
47.3849	297.902	927.613
47.4673	217.814	978.734
47.5497	168.652	999.544
47.6321	145.861	1004.168
47.7145	135.289	992.17
47.7969	132.643	950.742
47.8794	136.171	926.331
47.9618	128.82	1000.277
48.0442	99.297	1140.864
48.1266	58.872	1238.142
48.209	34.029	1204.181
48.2914	29.441	1063.543
48.3738	38.972	880.997
48.4562	54.967	742.293
48.5386	72.964	718.654
48.621	85.446	803.694
48.7034	98.774	886.549
48.7858	109.782	959.191
48.8683	114.27	1013.747
48.9507	116.417	1034.108
49.0331	118.918	1033.215
49.1155	117.7	1004.497
49.1979	104.304	932.125
49.2803	80.951	812.297
49.3627	62.362	699.488
49.4451	60.266	623.38
49.5275	72.56	606.097
49.6099	85.089	632.012
49.6923	90.118	687.559
49.7747	88.324	735.014
49.8572	80.965	765.045
49.9396	70.637	821.948
50.022	64.317	918.858
50.1044	68.208	991.555
50.1868	82.448	985.396
50.2692	98.196	904.261
50.3516	99.131	794.944
50.434	83.652	679.896
50.5164	68.643	583.137
50.5988	65.397	570.635
50.6812	75.655	631.989
50.7637	92.978	694.543
50.8461	104.117	709.26
50.9285	101.703	680.43
51.0109	93.99	649.243
51.0933	92.406	641.705
51.1757	96.924	665.201
51.2581	101.857	700.845
51.3405	96.975	720.133
51.4229	79.708	717.125
51.5053	62.254	712.974
51.5877	52.736	722.745
51.6701	42.415	739.804
51.7526	26.636	757.191
51.835	16.818	754.075
51.9174	23.828	679.338
51.9998	44.509	595.942
52.0822	65.17	614.707
52.1646	76.645	698.055
52.247	76.653	733.843
52.3294	66.216	731.77
52.4118	51.101	769.935
52.4942	47.533	874.202
52.5766	69.165	966.18
52.659	107.042	959.015
52.7415	135.476	899.093
52.8239	134.766	885.184
52.9063	107.233	904.738
52.9887	77.411	895.921
53.0711	67.919	859.629
53.1535	81.125	832.032
53.2359	100.28	815.181
53.3183	108.133	788.144
53.4007	99.73	772.626
53.4831	88.386	798.491
53.5655	93.397	865.34
53.6479	118.232	959.946
53.7304	140.648	1067.427
53.8128	133.574	1149.607
53.8952	100.336	1167.261
53.9776	72.022	1108.399
54.06	72.419	1021.689
54.1424	93.63	964.079
54.2248	119.135	926.288
54.3072	148.243	880.48
54.3896	185.899	826.998
54.472	211.673	781.747
54.5544	197.796	752.751
54.6369	147.902	810.015
54.7193	95.891	1026.481
54.8017	65.949	1333.773
54.8841	52.222	1514.543
54.9665	46.882	1443.765
55.0489	51.419	1239.099
55.1313	73.701	1016.543
55.2137	134.717	840.283
55.2961	246.308	719.213
55.3785	395.815	626.869
55.4609	549.068	520.155
55.5433	680.753	425.297
55.6258	762.65	397.941
55.7082	784.779	452.429
55.7906	800.711	523.22
55.873	865.329	531.476
55.9554	950.405	493.397
56.0378	973.908	477.197
56.1202	960.605	494.993
56.2026	969.931	530.773
56.285	1037.312	582.94
56.3674	1104.326	629.248
56.4498	1111.12	629.845
56.5322	1060.262	622.946
56.6147	990.317	691.172
56.6971	913.807	848.318
56.7795	806.779	1038.691
56.8619	657.406	1199.439
56.9443	506.871	1284.757
57.0267	399.002	1285.627
57.1091	330.665	1175.212
57.1915	288.053	992.674
57.2739	239.611	775.386
57.3563	208.619	606.382
57.4387	202.867	519.36
57.5211	231.665	510.005
57.6036	279.413	532.166
57.686	327.352	533.072
57.7684	374.529	500.658
57.8508	419.804	465.713
57.9332	453.407	448.341
58.0156	468.426	430.53
58.098	473.914	402.26
58.1804	492.979	359.863
58.2628	524.635	306.964
58.3452	538.773	274.702
58.4276	532.94	283.224
58.5101	532.442	315.318
58.5925	542.232	355.439
58.6749	545.403	382.832
58.7573	514.005	385.904
58.8397	454.506	364.265
58.9221	380.041	368.58
59.0045	304.461	423.471
59.0869	252.097	493.524
59.1693	235.052	518.249
59.2517	258.261	489.51
59.3341	297.076	442.817
59.4165	337.066	407.399
59.499	358.779	373.266
59.5814	371.78	366.913
59.6638	375.259	381.374
59.7462	360.637	435.117
59.8286	330.66	522.992
59.911	303.985	624.165
59.9934	302.88	679.399
60.0758	351.649	616.309
60.1582	452.274	514.296
60.2406	569.951	454.277
60.323	628.111	423.423
60.4054	588.429	377.335
60.4879	485.839	358.433
60.5703	391.293	398.186
60.6527	338.064	469.988
60.7351	312.634	521.215
60.8175	292.934	570.367
60.8999	271.907	637.227
60.9823	244.443	755.844
61.0647	222.552	855.224
61.1471	219.564	885.438
61.2295	245.934	884.289
61.3119	288.795	869.85
61.3944	346.097	825.67
61.4768	412.756	772.569
61.5592	503.682	719.58
61.6416	613.847	661.99
61.724	692.492	631.519
61.8064	703.483	641.799
61.8888	691.99	644.316
61.9712	658.121	668.924
62.0536	593.941	735.226
62.136	498.781	793.625
62.2184	387.54	876.943
62.3008	305.701	958.171
62.3833	264.766	1024.931
62.4657	251.91	1084.605
62.5481	267.16	1074.146
62.6305	274.901	972.81
62.7129	254.222	851.476
62.7953	213.208	815.779
62.8777	178.353	847.885
62.9601	166.406	880.454
63.0425	179.291	835.093
63.1249	192.295	701.436
63.2073	186.256	575.154
63.2897	185.611	497.354
63.3722	210.874	433.17
63.4546	240.94	395.412
63.537	258.866	397.587
63.6194	265.192	439.278
63.7018	243.448	472.356
63.7842	182.882	479.3
63.8666	122.732	476.318
63.949	102.96	457.24
64.0314	120.747	427.575
64.1138	148.657	439.288
64.1962	151.22	509.304
64.2786	125.225	587.531
64.3611	95.09	625.847
64.4435	77.688	615.106
64.5259	75.608	589.849
64.6083	85.345	554.213
64.6907	96.726	512.26
64.7731	99.641	480.006
64.8555	84.842	472.438
64.9379	55.888	492.503
65.0203	40.273	542.708
65.1027	54.992	588.675
65.1851	84.01	588.751
65.2675	97	556.674
65.35	88.891	548.213
65.4324	80.313	582.674
65.5148	75.77	623.582
65.5972	71.984	638.605
65.6796	64.578	632.305
65.762	55.529	628.684
65.8444	54.36	670.708
65.9268	73.982	730.585
66.0092	102.362	744.544
66.0916	112.416	689.749
66.174	100.978	589.325
66.2565	86.85	493.325
66.3389	79.351	457.416
66.4213	74.209	451.589
66.5037	60.115	423.487
66.5861	43.275	359.085
66.6685	41.042	303.932
66.7509	46.76	283.661
66.8333	40.453	326.74
66.9157	31.846	423.624
66.9981	33.639	464.559
67.0805	38.693	398.27
67.1629	43.925	311.523
67.2454	47.765	279.664
67.3278	48.756	261.311
67.4102	49.097	251.588
67.4926	56.953	257.921
67.575	70.62	259.012
67.6574	66.15	254.361
67.7398	51.685	240.394
67.8222	55.683	205.801
67.9046	75.149	170.109
67.987	85.034	170.441
68.0694	77.932	193.023
68.1518	63.511	213.895
68.2343	56.267	225.824
68.3167	53.086	223.804
68.3991	46.249	223.213
68.4815	40.432	231.212
68.5639	40.187	214.585
68.6463	40.285	171.254
68.7287	35.488	138.329
68.8111	28.571	127.604
68.8935	25.092	122.317
68.9759	23.511	124.56
69.0583	20.331	143.168
69.1408	16.382	171.508
69.2232	16.701	190.358
69.3056	21.33	180.858
69.388	24.749	146.961
69.4704	25.364	122.549
69.5528	21.917	115.186
69.6352	15.194	107.953
69.7176	7.637	100.296
69.8	4.911	100.197
69.8824	9.559	99.224
69.9648	15.166	85.23
70.0472	16.71	75.597
70.1297	17.04	86.752
70.2121	19.318	95.23
70.2945	20.03	83.581
70.3769	15.288	72.89
70.4593	8.707	77.313
70.5417	8.814	80.973
70.6241	18.259	75.325
70.7065	31.431	68.102
70.7889	36.933	66.085
70.8713	30.663	69.416
70.9537	20.671	75.16
71.0361	20.883	80.635
71.1186	32.28	89.58
71.201	43.223	102.256
71.2834	44.108	110.171
71.3658	37.558	110.994
71.4482	29.199	116.226
71.5306	21.321	127.336
71.613	14.26	133.461
71.6954	9.589	130.062
71.7778	8.065	119.729
71.8602	7.967	102.852
71.9426	10.716	95.913
72.025	17.017	107.41
72.1075	22.865	117.054
72.1899	25.097	113.366
72.2723	26.064	110.85
72.3547	27.087	110.524
72.4371	29	104.588
72.5195	30.729	105.678
72.6019	31.454	127.814
72.6843	28.258	161.241
72.7667	20.422	178.336
72.8491	11.39	171.2
72.9315	4.372	169.719
73.014	1.511	186.113
73.0964	4.137	188.801
73.1788	10.631	163.601
73.2612	15.313	140.579
73.3436	15.061	135.786
73.426	12.629	137.613
73.5084	9.58	146.614
73.5908	6.604	173.485
73.6732	7.287	214.683
73.7556	11.904	262.438
73.838	16.052	299.642
73.9204	19.775	298.838
74.0029	25.341	269.529
74.0853	30.856	251.1
74.1677	32.382	260.26
74.2501	30.7	278.492
74.3325	27.017	282.486
74.4149	20.246	263.075
74.4973	12.782	238.02
74.5797	7.998	222.034
74.6621	5.475	205.443
74.7445	6.401	182.75
74.8269	12.699	161.518
74.9093	20.59	151.128
74.9918	22.552	155.324
75.0742	16.405	165.575
75.1566	8.785	170.93
75.239	6.202	182.029
75.3214	6.506	206.903
75.4038	4.795	227.142
75.4862	4.118	217.204
75.5686	21.428	193.325
75.651	27.55	197.149
75.7334	24.404	222.311
75.8158	21.043	209.62
75.8983	16.188	187.64
75.9807	11.741	195.647
76.0631	8.815	211.828
76.1455	6.926	200.059
76.2279	8.442	171.371
76.3103	16.449	147.97
76.3927	30.129	141.479
76.4751	41.33	141.515
76.5575	44.194	137.213
76.6399	39.002	153.823
76.7223	35.691	198.654
76.8047	39.498	231.926
76.8872	49.849	274.523
76.9696	66.479	359.55
77.052	92.458	433.054
77.1344	135.969	417.397
77.2168	175.03	319.076
77.2992	207.59	242.537
77.3816	251.647	235.722
77.464	345.039	270.507
77.5464	463.747	299.085
77.6288	566.286	304.902
77.7112	622.284	307.557
77.7936	635.196	370.606
77.8761	624.271	473.433
77.9585	608.627	541.361
78.0409	589.781	572.346
78.1233	539.727	638.888
78.2057	470.36	738.246
78.2881	410.752	811.604
78.3705	357.547	816.03
78.4529	303.143	771.903
78.5353	261.232	759.6
78.6177	268.031	825.126
78.7001	335.745	909.451
78.7825	426.043	918.44
78.865	487.132	849.696
78.9474	513.119	793.507
79.0298	511.767	862.396
79.1122	489.018	956.017
79.1946	435.773	924.318
79.277	363.397	783.492
79.3594	297.695	652.678
79.4418	272.439	611.965
79.5242	295.041	623.447
79.6066	319.652	618.609
79.689	321.331	623.945
79.7715	345.155	674.805
79.8539	423.166	671.524
79.9363	492.148	621.823
80.0187	464.154	616.571
80.1011	362.573	714.117
80.1835	267.594	817.011
80.2659	225.466	844.547
80.3483	244.023	812.177
80.4307	298.284	741.907
80.5131	374.836	731.18
80.5955	453.788	811.251
80.6779	528.76	818.58
80.7604	643.883	680.384
80.8428	829.248	565.784
80.9252	1063.472	547.481
81.0076	1238.097	560.954
81.09	1370.262	571.561
81.1724	1513.871	594.688
81.2548	1712.254	641.79
81.3372	1885.051	674.342
81.4196	1891.074	690.649
81.502	1720.29	698.858
81.5844	1536.678	711.485
81.6668	1389.45	732.514
81.7493	1191.942	694.618
81.8317	928.776	572.261
81.9141	664.492	460.652
81.9965	469.932	412.453
82.0789	375.389	375.989
82.1613	346.945	319.1
82.2437	360.552	271.494
82.3261	397.301	240.164
82.4085	428.388	193.507
82.4909	425.687	153.603
82.5733	397.57	148.725
82.6557	363.125	140.132
82.7382	325.965	141.59
82.8206	300.069	172.826
82.903	298.551	224.612
82.9854	308.807	251.439
83.0678	303.646	265.051
83.1502	288.689	320.015
83.2326	266.545	434.789
83.315	237.616	550.325
83.3974	196.566	646.997
83.4798	144.619	756.375
83.5622	98.307	790.153
83.6447	88.876	643.232
83.7271	130.455	426.714
83.8095	207.267	294.505
83.8919	272	277.737
83.9743	292.555	307.09
84.0567	288.769	330.207
84.1391	275.932	317.775
84.2215	233.447	276.143
84.3039	156.577	253.466
84.3863	71.172	271.211
84.4687	24.696	311.16
84.5511	27.484	376.87
84.6336	48.188	431.805
84.716	72.701	438.364
84.7984	110.959	432.5
84.8808	157.355	453.093
84.9632	177.386	466.573
85.0456	151.776	461.13
85.128	97.76	463.049
85.2104	50.707	475.108
85.2928	26.853	463.717
85.3752	17.671	418.53
85.4576	13.477	382.787
85.54	10.318	399.821
85.6225	10.465	460.948
85.7049	14.087	520.916
85.7873	15.249	604.026
85.8697	10.867	750.055
85.9521	9.179	894.334
86.0345	14.977	966.638
86.1169	25.994	964.135
86.1993	36.844	964.891
86.2817	47.953	973.284
86.3641	53.316	924.37
86.4465	47.265	831.247
86.529	37.108	770.009
86.6114	33.421	774.345
86.6938	36.267	807.963
86.7762	39.11	802.562
86.8586	38.807	720.86
86.941	38.317	592.969
87.0234	38.822	493.81
87.1058	39.922	495.073
87.1882	40.732	622.176
87.2706	39.199	813.691
87.353	33.598	991.216
87.4354	26.123	1131.025
87.5179	25.87	1235.301
87.6003	34.874	1324.731
87.6827	44.169	1429.938
87.7651	44.981	1523.034
87.8475	37.045	1548.645
87.9299	25.811	1490.083
88.0123	23.138	1303.809
88.0947	21.932	1036.411
88.1771	12.35	916.326
88.2595	12.241	861.361
88.3419	18.96	911.72
88.4243	27.822	1020.02
88.5068	34.546	1085.461
88.5892	32.603	1075.427
88.6716	23.58	1087.991
