# Supplementary material for: Embryo‐uterine interaction coordinates mouse embryogenesis during implantation
Source: EMBO J. 2023 Jul 31;42(17):e113280. doi: 10.15252/embj.2022113280 (PMC10476174; doi:10.15252/embj.2022113280)
Supplement: Supplementary file 17 — Source Data for Figure 4 [file EMBJ-42-e113280-s009.zip]

Archive with 21 entries (14 files):
- Figure 4/
- Figure 4/.DS_Store
- __MACOSX/Figure 4/._.DS_Store
- Figure 4/Panel g and h/
- Figure 4/Panel e/
- Figure 4/Panel j/
- Figure 4/Panel d/
- Figure 4/Panel c/
- Figure 4/Panel i/
- Figure 4/Panel g and h/Contact angle 3E-uterus raw data.xlsx
- __MACOSX/Figure 4/Panel g and h/._Contact angle 3E-uterus raw data.xlsx
- Figure 4/Panel e/In utero contact angle.xlsx
- __MACOSX/Figure 4/Panel e/._In utero contact angle.xlsx
- Figure 4/Panel j/Cell aspect ratio.csv
- __MACOSX/Figure 4/Panel j/._Cell aspect ratio.csv
- Figure 4/Panel d/.DS_Store
- __MACOSX/Figure 4/Panel d/._.DS_Store
- Figure 4/Panel d/E4.75_in_utero.tif
- Figure 4/Panel c/Video S6.mp4
- __MACOSX/Figure 4/Panel c/._Video S6.mp4
- Figure 4/Panel i/st0_ch2_Z117_t1-121_pTE.avi
