# Supplementary material for: Embryo‐uterine interaction coordinates mouse embryogenesis during implantation
Source: EMBO J. 2023 Jul 31;42(17):e113280. doi: 10.15252/embj.2022113280 (PMC10476174; doi:10.15252/embj.2022113280)
Supplement: Supplementary file 17 — Source Data for Figure 4 [file EMBJ-42-e113280-s009.zip › Figure 4/Panel g and h/Contact angle 3E-uterus raw data.xlsx]

## Sheet: Sheet1
Time post-E3.5, hh	Contact Angle (experiment), °	Standard error of contact angle, °	Theoretical contact angle (decreasing tension), °	Hypothetical contact angle (constant tension), °	Normalized tension (embryo 210513)	Normalized tension (embryo 210810)	Normalized tension (embryo 210905)
32					0.835984
33					0.835984
34					0.835984
35					0.835984
36	130.192	15.4124	130.18	130.192	0.835984	0.607278	0.396464
37	123.818	11.5818	133.458	133.469	0.835983	0.60722	0.396464
38	123.046	15.2667	134.452	134.466	0.834358	0.605349	0.396464
39	134.09	8.40891	131.306	131.392	0.751255	0.583757	0.396464
40	109.083	13.9686	132.835	133.448	0.227721	0.473434	0.396242
41	116.252	10.6366	131.394	134.021	-0.346859	0.191768	0.367789
42	100.414	10.9616	120.504	127.941	-0.458516	-0.190782	0.0229436
43	101.487	9.58197	105.599	120.443	-0.461351	-0.472608	-0.657464
44	93.6567	12.0246	97.6515	120.48	-0.461355	-0.583061	-0.905883
45	75.7012	10.9483	91.963	122.013	-0.461355	-0.604693	-0.919721
46	94.2751	9.24833	87.5486	123.737	-0.461355	-0.606569	-0.919782
47	84.1288	8.02945	84.5372	125.874	-0.461355	-0.606627	-0.919782
48	86.4482	10.1968	81.6262	127.279	-0.461355	-0.606628	-0.919782
49	76.9935	9.23702	79.1754	128.448	-0.461355	-0.606628	-0.919782
50	82.1982	9.18152	77.7836	130.1	-0.461355	-0.606628
51	87.476	9.50309	78.0503	132.92	-0.461355	-0.606628
52	91.2051	4.56891	77.5522	134.551	-0.461355	-0.606628
53	78.9943	8.76195	77.1549	135.924	-0.461355	-0.606628
54	80.8674	4.98497	77.6093	137.836	-0.461355	-0.606628
55	80.1477	5.81798	76.6909	138.135	-0.461355	-0.606628
56	71.0633	6.10539	77.6915	140.08	-0.461355	-0.606628
