# Supplementary material for: Embryo‐uterine interaction coordinates mouse embryogenesis during implantation
Source: EMBO J. 2023 Jul 31;42(17):e113280. doi: 10.15252/embj.2022113280 (PMC10476174; doi:10.15252/embj.2022113280)
Supplement: Supplementary file 17 — Source Data for Figure 4 [file EMBJ-42-e113280-s009.zip › Figure 4/Panel e/In utero contact angle.xlsx]

## Sheet: Contact_angles_in_utero
Stage	Contact angle
E4.75	69.295
E4.75	50.988
E4.75	133.864
E4.75	16.563
E4.75	41.246
E4.75	146.624
E4.75	125.002
E4.75	72.901
E4.75	33.028
E4.75	61.085
E4.75	43.553
E4.75	25.466
E4.75	19.144
E4.75	135.43
E4.75	113.79
E4.75	112.04
