# Supplementary material for: Embryo‐uterine interaction coordinates mouse embryogenesis during implantation
Source: EMBO J. 2023 Jul 31;42(17):e113280. doi: 10.15252/embj.2022113280 (PMC10476174; doi:10.15252/embj.2022113280)
Supplement: Supplementary file 17 — Source Data for Figure 4 [file EMBJ-42-e113280-s009.zip › Figure 4/Panel j/Cell aspect ratio.csv]

Dataset ID	Time post E3.5 (hours)	pTE cell ID	Cell height (micrometer)	Cell width (micrometer)
210810	36	1	10.6	16.4
210810	36	2	4.66	22.2
210810	36	3	7.56	23.5
210810	36	4	6.05	18.2
210810	36	5	6.51	19.1
210810	36	6	5.55	14.1
210810	36	7	7.12	21.1
210810	36	8	8.82	18.7
210810	36	9	6.18	17.4
210810	36	10	6.39	14.4
210810	36	11	6.63	14.6
210810	36	12	3.27	22.8
210810	36	13	4.81	13.8
210810	36	14	5	16.1
210810	36	15	5.22	15.8
210810	38	1	5.08	18.1
210810	38	2	4.45	18.7
210810	38	3	6.15	15
210810	38	4	8.08	15
210810	38	5	9.7	17.7
210810	38	6	6.39	13.3
210810	38	7	6.39	20.6
210810	38	8	10.3	16.8
210810	38	9	8.39	18.7
210810	38	10	6.7	16
210810	38	11	5.37	14.4
210810	38	12	8.15	14.1
210810	38	13	8.77	16.8
210810	38	14	6.08	17.7
210810	38	15	6.34	13.5
210810	38	16	5.15	15.9
210810	38	17	4.88	20.5
210810	40	1	9.86	15.3
210810	40	2	8.92	20.1
210810	40	3	5.19	24
210810	40	4	6.56	18.6
210810	40	5	6.31	20.8
210810	40	6	6.64	17.7
210810	40	7	10.1	16.6
210810	40	8	10.1	25
210810	40	9	6.05	19.4
210810	40	10	7.01	16.6
210810	40	11	6.09	18.7
210810	40	12	6.12	16.6
210810	40	13	6.15	10.6
210810	40	14	7.77	19.9
210810	40	15	11.3	14
210810	40	16	7.19	22.4
210810	40	17	8.23	17.8
210810	42	1	10.3	20.2
210810	42	2	7.73	20.5
210810	42	3	8.18	23.6
210810	42	4	7.02	19.2
210810	42	5	9.15	19.6
210810	42	6	8.91	17.2
210810	42	7	6.46	17.6
210810	42	8	11.6	14.9
210810	42	9	8.36	19
210810	42	10	6.96	16.9
210810	42	11	7.99	24.4
210810	42	12	7.7	14.7
210810	42	13	7.96	12.9
210810	42	14	9.97	15.3
210810	42	15	9.78	14.9
210810	44	1	10.2	13.5
210810	44	2	12.3	12.8
210810	44	3	9.96	18.9
210810	44	4	15.8	16.3
210810	44	5	11.2	15.8
210810	44	6	9.88	19.3
210810	44	7	11.2	13.1
210810	44	8	12	11.5
210810	44	9	9.02	19
210810	44	10	9.14	16.8
210810	44	11	13.3	14.7
210810	44	12	10.8	16.4
210810	44	13	14.2	15
210810	44	14	14.8	18.5
210810	44	15	13.7	17.5
210810	44	16	17.1	13.5
210810	44	17	11.7	11.9
210810	44	18	12.3	17.7
210810	46	1	16.8	10.9
210810	46	2	15.3	15
210810	46	3	13.3	16.4
210810	46	4	17.5	15.2
210810	46	5	19.4	12.8
210810	46	6	17.7	10.3
210810	46	7	14.8	15.6
210810	46	8	12.9	15.6
210810	46	9	10.9	16.9
210810	46	10	15.3	14.1
210810	46	11	14.7	18.4
210810	46	12	12.2	12.6
210810	46	13	12.1	16.1
210810	46	14	11.2	14.6
210810	46	15	18.9	14.5
210810	46	16	15.6	15.4
210810	46	17	14.4	16.8
210810	46	18	11.5	16.5
210810	48	1	15.2	12.5
210810	48	2	13.8	11.5
210810	48	3	14.7	14.7
210810	48	4	20.8	12.2
210810	48	5	22.5	12.1
210810	48	6	14.8	10.9
210810	48	7	19	11.2
210810	48	8	21.7	12.6
210810	48	9	19.5	10.4
210810	48	10	23.7	11
210810	48	11	17.4	11.3
210810	48	12	22.6	19.5
210810	48	13	20.5	8.53
210810	48	14	16.2	8.14
210810	48	15	11.5	12
210810	48	16	22.2	6.4
210810	48	17	19.2	11.3
210810	50	1	18.4	6.2
210810	50	2	22.9	14.5
210810	50	3	13.7	11.4
210810	50	4	21.2	6.44
210810	50	5	17	13.9
210810	50	6	19.6	8.45
210810	50	7	18.7	12.6
210810	50	8	20.8	16.6
210810	50	9	24	7.97
210810	50	10	21.8	14.2
210810	50	11	16.9	9.31
210810	50	12	30.9	10.8
210810	50	13	26.1	9.64
210810	50	14	19.3	8.86
210810	50	15	22.1	12.8
210810	50	16	10.9	14.5
210810	50	17	13.8	6.01
210810	52	1	27	8
210810	52	2	20	11.1
210810	52	3	12.3	9.28
210810	52	4	17.2	13
210810	52	5	21.6	9.18
210810	52	6	19.9	13.2
210810	52	7	13.9	11.3
210810	52	8	24	9.88
210810	52	9	21.1	10.5
210810	52	10	20.1	9.4
210810	52	11	28.1	10.7
210810	52	12	9.58	11.9
210810	52	13	16.8	12.3
210810	52	14	20.6	15.5
210810	52	15	22.2	14
210810	52	16	23.9	8.68
210810	52	17	22	10.9
210810	54	1	28.9	12.1
210810	54	2	16.8	12
210810	54	3	27.1	7.09
210810	54	4	22.2	14.6
210810	54	5	18	12.2
210810	54	6	23.4	9.6
210810	54	7	15.7	12.8
210810	54	8	16.5	11
210810	54	9	12.3	13.1
210810	54	10	19	8.59
210810	54	11	15.3	6.52
210810	54	12	17.2	6.56
210810	54	13	15.5	10.1
210810	54	14	25.2	11.1
210810	54	15	15.2	10.2
210810	54	16	15.1	15.3
210810	56	1	25.3	11.9
210810	56	2	21.1	10.1
210810	56	3	34.9	7.88
210810	56	4	20.5	7.6
210810	56	5	24.6	10.9
210810	56	6	29.9	13.5
210810	56	7	23.6	7.8
210810	56	8	15.4	12.8
210810	56	9	23.2	12.7
210810	56	10	16.2	12.6
210810	56	11	25.3	13
210810	56	12	26.5	7.61
210810	56	13	22.4	8.48
210810	56	14	14.4	11.5
210810	56	15	12.5	8.81
210810	56	16	18.8	12.1
210810	56	17	22.6	17
210810	58	1	16.4	8.4
210810	58	2	24.1	15.6
210810	58	3	19.8	8.05
210810	58	4	20	8.95
210810	58	5	13.6	10.9
210810	58	6	18.1	8.98
210810	58	7	40.2	6.33
210810	58	8	17.1	8.81
210810	58	9	21.6	13.6
210810	58	10	22.9	8.22
210810	58	11	28.8	9.39
210810	58	12	16.1	8.48
210810	58	13	27.6	9.92
210810	58	14	21.6	8.87
210810	58	15	31.9	13.3
210810	58	16	25.9	10.3
210810	58	17	13.2	11.5
210810	58	18	15.7	15.3
210810	58	19	15.1	10.9
210810	58	20	17.4	14.7
210810	60	1	22.5	6.07
210810	60	2	18.6	12.2
210810	60	3	17.5	13.9
210810	60	4	21.6	8.13
210810	60	5	14	7.7
210810	60	6	21.8	8.86
210810	60	7	12.7	12.1
210810	60	8	18.6	6.89
210810	60	9	19.7	9.23
210810	60	10	19.4	6.39
210810	60	11	24.4	6.49
210810	60	12	17	13
210810	60	13	8.95	13.7
210810	60	14	11	13
210810	60	15	19.7	7.26
210810	60	16	12.2	13.2
210810	60	17	18	11.7
210810	60	18	10	10.4
210513	32	1	6.51	16.6
210513	32	2	4.58	13.3
210513	32	3	5.95	17.3
210513	32	4	6.54	17.8
210513	32	5	5.52	12.6
210513	32	6	4.72	14.96
210513	32	7	7.79	14
210513	32	8	7.95	18.7
210513	32	9	5.61	14.7
210513	32	10	4.83	14.5
210513	32	11	7.21	16.7
210513	32	12	4.51	16.2
210513	32	13	4.08	12.4
210513	32	14	5.84	14.2
210513	32	15	11.1	15.1
210513	32	16	3.43	13.9
210513	32	17	6.18	8.8
210513	33	1	7.03	16.8
210513	33	2	6.52	15.8
210513	33	3	7.34	15.8
210513	33	4	7.82	14.5
210513	33	5	5.82	15.7
210513	33	6	5.26	15.6
210513	33	7	5.24	13.3
210513	33	8	5	20.5
210513	33	9	5.57	14.6
210513	33	10	7.2	18
210513	33	11	5	20.7
210513	33	12	6.09	15.5
210513	33	13	6.72	8.12
210513	33	14	6.46	18.6
210513	33	15	9.93	20.2
210513	34	1	7.33	20.1
210513	34	2	7.09	15
210513	34	3	4.71	12.8
210513	34	4	5.76	15.3
210513	34	5	5.85	16.7
210513	34	6	7.48	21.6
210513	34	7	5.3	21.9
210513	34	8	8.42	15.3
210513	34	9	9.38	15.6
210513	34	10	5.74	17.6
210513	34	11	6.75	17.4
210513	34	12	7.02	18.7
210513	34	13	5.59	18.9
210513	34	14	3.81	15.4
210513	34	15	5.28	16.5
210513	34	16	5.99	15
210513	35	1	8.27	19.4
210513	35	2	9.94	20.4
210513	35	3	5.22	15.8
210513	35	4	9.16	18
210513	35	5	5.27	16.6
210513	35	6	5.35	16.5
210513	35	7	7.75	19.9
210513	35	8	7.93	13.9
210513	35	9	6.22	14.7
210513	35	10	5.03	18.8
210513	35	11	8.94	14.1
210513	35	12	5.03	10.8
210513	35	13	5.55	20.8
210513	35	14	6.6	21.1
210513	35	15	8.15	18.4
210513	35	16	7.18	18.5
210513	36	1	8.28	26.2
210513	36	2	7.41	20.3
210513	36	3	7.33	16.9
210513	36	4	6.42	17
210513	36	5	8.37	23.1
210513	36	6	6.84	22
210513	36	7	7.15	15.5
210513	36	8	6.28	22.1
210513	36	9	8	21.8
210513	36	10	6.98	15.3
210513	36	11	6.74	18.5
210513	36	12	9.06	22.5
210513	36	13	11.2	19.7
210513	36	14	6.39	20.4
210513	36	15	6.68	16.5
210513	36	16	7.16	20.7
210513	36	17	3.7	14.5
210513	38	1	5.98	16.2
210513	38	2	5.92	22.6
210513	38	3	6.07	18.8
210513	38	4	5.42	18.2
210513	38	5	5.51	20.1
210513	38	6	6.36	15
210513	38	7	5	18
210513	38	8	9.15	19.2
210513	38	9	7.53	14.3
210513	38	10	5.79	20.2
210513	38	11	7.42	19.6
210513	38	12	6.25	12.6
210513	40	1	5.29	23.5
210513	40	2	10.8	21.1
210513	40	3	8.96	27.1
210513	40	4	6.43	18.9
210513	40	5	6.84	17.6
210513	40	6	5.83	19.7
210513	40	7	5.99	20.4
210513	40	8	6.03	19.1
210513	40	9	6.54	16.7
210513	40	10	7	15.4
210513	40	11	7.21	16.2
210513	40	12	8.2	19.1
210513	40	13	5.48	16.3
210513	40	14	8.6	13
210513	40	15	3.75	19.2
210513	40	16	7.64	19
210513	40	17	5.26	18.9
210513	40	18	7.41	27.1
210513	42	1	8.61	19.5
210513	42	2	5.84	29.6
210513	42	3	8.24	25
210513	42	4	7.15	21
210513	42	5	5.57	22.2
210513	42	6	7.27	15.7
210513	42	7	7.52	18.1
210513	42	8	5.59	15.1
210513	42	9	4.42	16.2
210513	42	10	5.5	25.2
210513	42	11	7.14	18.7
210513	42	12	5.21	13
210513	42	13	6.7	19.7
210513	42	14	8.43	20.3
210513	42	15	8.96	11.8
210513	42	16	4.39	12.3
210513	44	1	9.35	15.1
210513	44	2	10.3	24.3
210513	44	3	5.59	20.3
210513	44	4	6.62	21.5
210513	44	5	6.37	16.7
210513	44	6	7.89	19.4
210513	44	7	7.11	17.9
210513	44	8	8.59	17.4
210513	44	9	6.92	17
210513	44	10	8.45	18.7
210513	44	11	8.68	21.3
210513	44	12	10.7	14.7
210513	44	13	10.9	13.3
210513	44	14	11.8	14.2
210513	44	15	14	10.2
210513	44	16	24.1	19.3
210513	46	1	7.85	16
210513	46	2	18.1	16.2
210513	46	3	18.6	15.7
210513	46	4	11.1	16.1
210513	46	5	14.2	16.1
210513	46	6	18.3	14.9
210513	46	7	15.5	15.5
210513	46	8	12.2	16.6
210513	46	9	17.3	16.3
210513	46	10	6.68	18.1
210513	46	11	18.7	15.2
210513	46	12	15.1	12.9
210513	46	13	15.8	13.5
210513	46	14	14.6	15.5
210513	46	15	21.3	14.7
210513	46	16	15.9	18.3
210513	46	17	23.9	13.2
210513	46	18	17.7	13.5
210513	48	1	18.1	10.8
210513	48	2	24.6	11.2
210513	48	3	19.2	14.7
210513	48	4	21.1	16.4
210513	48	5	17.5	19
210513	48	6	16.9	18.4
210513	48	7	7.8	17.2
210513	48	8	7.37	20.7
210513	48	9	20.9	23.6
210513	48	10	12.7	19.2
210513	48	11	14.8	18.1
210513	48	12	19.8	16.5
210513	48	13	20.4	14.8
210513	48	14	21.4	13.9
210513	48	15	21.7	9.78
210513	48	16	19.7	18.6
210513	48	17	27.8	14.1
210513	48	18	18.3	11.2
210513	50	1	24.1	14.2
210513	50	2	11.5	16.1
210513	50	3	20.1	17.9
210513	50	4	21.2	16.2
210513	50	5	12.7	20
210513	50	6	17	19.5
210513	50	7	18.4	16.4
210513	50	8	15.4	16.9
210513	50	9	22	22.3
210513	50	10	10.9	19
210513	50	11	17.8	13.8
210513	50	12	14.9	21.5
210513	50	13	9.98	18.7
210513	50	14	28.9	12.3
210513	50	15	18.1	17
210513	50	16	16.6	16.3
210513	50	17	20.8	17
210513	50	18	26.19	14.1
210513	52	1	21.2	16.3
210513	52	2	24.5	13.3
210513	52	3	14.5	14.2
210513	52	4	15.6	15.3
210513	52	5	11.9	22.2
210513	52	6	16.8	17.5
210513	52	7	16.1	14.6
210513	52	8	15.1	17.4
210513	52	9	14.5	14.8
210513	52	10	10.5	19.1
210513	52	11	18.9	18
210513	52	12	17.2	18.1
210513	52	13	21.2	13.4
210513	52	14	11.6	15.2
210513	52	15	17.8	25.4
210513	52	16	9.77	18.4
210513	52	17	15.7	18.5
210513	52	18	24	16.1
210513	54	1	22.1	14.7
210513	54	2	18.9	17.5
210513	54	3	32.3	13.6
210513	54	4	22.5	16.2
210513	54	5	25	13.6
210513	54	6	16.2	12.8
210513	54	7	13.9	17.1
210513	54	8	20.2	14.1
210513	54	9	18.2	15.2
210513	54	10	11.3	16.9
210513	54	11	20.6	12.9
210513	54	12	11.4	13.4
210513	54	13	25.1	15
210513	54	14	12.3	12.6
210513	54	15	13.3	11.6
210513	54	16	16.2	15.6
210513	54	17	9.43	16.5
210513	54	18	21.4	21.8
210513	56	1	35.4	13.2
210513	56	2	23.2	16
210513	56	3	27.2	15.5
210513	56	4	29.3	22.9
210513	56	5	19.3	18
210513	56	6	24	8.83
210513	56	7	12.3	10.4
210513	56	8	27.4	12.2
210513	56	9	25.4	7.99
210513	56	10	11.2	15.1
210513	56	11	23.3	10.6
210513	56	12	20.1	15.9
210513	56	13	14.5	16.6
210513	56	14	25.3	15.3
210513	56	15	10.6	12.6
210513	56	16	12.9	13.5
210513	56	17	16	9.4
210513	56	18	12.5	16.1
210905	36	1	7.33	24.8
210905	36	2	5.97	19
210905	36	3	7.45	18.8
210905	36	4	8	16.2
210905	36	5	9.69	14.8
210905	36	6	8.12	26.8
210905	36	7	8.25	19.6
210905	36	8	7.42	17.3
210905	36	9	6.93	19.1
210905	36	10	6.32	13.7
210905	36	11	9.23	18.4
210905	36	12	9.35	19.6
210905	36	13	11	15.3
210905	36	14	5.84	16.7
210905	36	15	6.65	16.3
210905	36	16	6.49	18.6
210905	38	1	7.9	20.7
210905	38	2	6.94	17.6
210905	38	3	6.6	17.1
210905	38	4	6.27	19.8
210905	38	5	7.47	19.9
210905	38	6	11.5	21.5
210905	38	7	10.3	16.8
210905	38	8	7.61	19.9
210905	38	9	6.32	17.8
210905	38	10	9.26	15
210905	38	11	8.29	19.2
210905	38	12	8.25	20.1
210905	38	13	8.2	18.6
210905	38	14	12.2	14.1
210905	38	15	7.94	14.5
210905	38	16	10.2	16.4
210905	40	1	8.4	22.2
210905	40	2	8.6	22.5
210905	40	3	7.41	21.1
210905	40	4	9.72	18.5
210905	40	5	8.14	21.8
210905	40	6	7.92	19.6
210905	40	7	8.28	19.3
210905	40	8	6.76	18.8
210905	40	9	10.6	18.1
210905	40	10	8	15.8
210905	40	11	7.96	14.4
210905	40	12	7.07	17.7
210905	40	13	9.68	17.3
210905	40	14	10.7	18.8
210905	40	15	7.73	18.7
210905	40	16	9.51	17.5
210905	42	1	9.19	23.9
210905	42	2	7.85	21.9
210905	42	3	9.39	19.8
210905	42	4	8.77	13.3
210905	42	5	6.76	18.8
210905	42	6	9.71	21.3
210905	42	7	7.38	16.2
210905	42	8	8.47	19.6
210905	42	9	8.66	13
210905	42	10	10.1	18.4
210905	42	11	8.02	18.6
210905	42	12	11.9	16.2
210905	42	13	11	17.7
210905	42	14	7.79	14.7
210905	42	15	10.2	17.6
210905	42	16	8.76	15.8
210905	42	17	13.8	16.6
210905	44	1	13	19
210905	44	2	13.2	14.9
210905	44	3	16.8	20.5
210905	44	4	14.5	18.2
210905	44	5	17.4	12.1
210905	44	6	28	7.79
210905	44	7	21.3	6.88
210905	44	8	19.4	7.76
210905	44	9	8.64	11.9
210905	44	10	17.8	12.7
210905	44	11	17.7	12.5
210905	44	12	19.6	13.8
210905	44	13	25.2	17.8
210905	44	14	7.71	14.3
210905	44	15	5.38	17.2
210905	44	16	12.2	16.3
210905	44	17	15.4	13.9
210905	44	18	21	16.5
210905	46	1	23.3	13.4
210905	46	2	24	12.4
210905	46	3	23.4	9.49
210905	46	4	20.7	12.6
210905	46	5	14.6	13.7
210905	46	6	19.5	14.1
210905	46	7	30.6	7.95
210905	46	8	14.7	14.1
210905	46	9	23.2	17.5
210905	46	10	24.5	12.3
210905	46	11	25.3	9.51
210905	46	12	11.9	13
210905	46	13	16.3	13.3
210905	46	14	26	8.85
210905	46	15	17.6	15.5
210905	46	16	25.8	7.98
210905	46	17	30.2	12.8
210905	46	18	10	13.1
210905	46	19	28	8.11
210905	46	20	16.3	16.7
210905	48	1	17.1	12.5
210905	48	2	20	24.3
210905	48	3	31.3	13.4
210905	48	4	29.9	7.87
210905	48	5	16.9	15.2
210905	48	6	32.3	8.02
210905	48	7	16.9	15.4
210905	48	8	30.3	11.9
210905	48	9	26.9	14.9
210905	48	10	17.5	9.36
210905	48	11	13.3	13.3
210905	48	12	35.4	15.4
210905	48	13	16.7	8.85
210905	48	14	19.2	15.2
210905	48	15	28.9	11.1
210905	48	16	18.6	10.9
210905	48	17	23	15.4
210905	48	18	13.7	13.9
210905	48	19	20.4	9.87
210905	48	20	23.4	9.34
