# Supplementary material for: Embryo‐uterine interaction coordinates mouse embryogenesis during implantation
Source: EMBO J. 2023 Jul 31;42(17):e113280. doi: 10.15252/embj.2022113280 (PMC10476174; doi:10.15252/embj.2022113280)
Supplement: Supplementary file 18 — Source Data for Figure 5 [file EMBJ-42-e113280-s014.zip]

Archive with 25 entries (18 files):
- Figure 5/
- Figure 5/.DS_Store
- __MACOSX/Figure 5/._.DS_Store
- Figure 5/Panel b/
- Figure 5/Panel e/
- Figure 5/Panel d/
- Figure 5/Panel c/
- Figure 5/Panel f/
- Figure 5/Panel a/
- Figure 5/Panel b/Cell counts.csv
- __MACOSX/Figure 5/Panel b/._Cell counts.csv
- Figure 5/Panel e/Cell division quantification.xlsx
- __MACOSX/Figure 5/Panel e/._Cell division quantification.xlsx
- Figure 5/Panel d/Length quantification.csv
- __MACOSX/Figure 5/Panel d/._Length quantification.csv
- Figure 5/Panel c/Video S8.mp4
- __MACOSX/Figure 5/Panel c/._Video S8.mp4
- Figure 5/Panel f/ZMAX_t56.jpg
- __MACOSX/Figure 5/Panel f/._ZMAX_t56.jpg
- Figure 5/Panel f/Volume quantification.csv
- __MACOSX/Figure 5/Panel f/._Volume quantification.csv
- Figure 5/Panel f/ZMAX_t64.jpg
- __MACOSX/Figure 5/Panel f/._ZMAX_t64.jpg
- Figure 5/Panel a/Video S7.mp4
- __MACOSX/Figure 5/Panel a/._Video S7.mp4
