# Supplementary material for: Embryo‐uterine interaction coordinates mouse embryogenesis during implantation
Source: EMBO J. 2023 Jul 31;42(17):e113280. doi: 10.15252/embj.2022113280 (PMC10476174; doi:10.15252/embj.2022113280)
Supplement: Supplementary file 18 — Source Data for Figure 5 [file EMBJ-42-e113280-s014.zip › Figure 5/Panel b/Cell counts.csv]

Dataset	Time post E3.5 (hours)	ExE cell count
211010	62	150
211010	64	173
211010	66	193
211010	68	212
211010	70	252
211010	72	275
210829	64	76
210829	66	84
210829	68	98
210829	70	93
210829	72	121
210903	56	136
210903	58	155
210903	60	188
210903	62	194
210903	64	239
210903	66	257
210903	68	252
