# Supplementary material for: Embryo‐uterine interaction coordinates mouse embryogenesis during implantation
Source: EMBO J. 2023 Jul 31;42(17):e113280. doi: 10.15252/embj.2022113280 (PMC10476174; doi:10.15252/embj.2022113280)
Supplement: Supplementary file 18 — Source Data for Figure 5 [file EMBJ-42-e113280-s014.zip › Figure 5/Panel e/Cell division quantification.xlsx]

## Sheet: Sheet1
Family_ID	Track ID	t_h	t_min	t	x_coord	y_coord	y
A	0	52	0	0	332.432	741.892	5
A	0	52	10	1	329.054	746.622	5
A	0	52	20	2	328.378	741.216	5
A	0	52	30	3	320.27	740.541	5
A	0	52	40	4	319.595	743.919	5
A	0	52	50	5	316.892	740.541	5
A	0	53	0	6	323.649	729.054	5
A	0	53	10	7	308.108	721.622	5
A	0	53	20	8	298.649	727.703	5
A	0	53	30	9	297.297	731.757	5
A	0	53	40	10	306.757	733.784	5
A	0	53	50	11	310.135	738.514	5
A	0	54	0	12	307.432	741.216	5
A	0	54	10	13	312.838	739.865	5
A	0	54	20	14	321.622	734.459	5
A	0	54	30	15	321.622	738.514	5
A	0	54	40	16	319.595	735.811	5
A	0	54	50	17	316.892	742.568	5
A	0	55	0	18	311.486	751.351	5
A	0	55	10	19	310.135	751.351	5
A	0	55	20	20	322.973	748.649	5
A	0	55	30	21	319.595	744.595	5
A	0	55	40	22	322.973	742.568	5
A	0	55	50	23	325	739.189	5
A	0	56	0	24	327.703	745.27	5
A	0	56	10	25	327.027	752.703	5
A	0	56	20	26	325.676	752.703	5
A	0	56	30	27	327.027	751.351	5
A	0	56	40	28	321.622	757.432	5
A	0	56	50	29	318.919	752.027	5
A	0	57	0	30	320.27	758.784	5
A	0	57	10	31	313.514	764.189	5
A	0	57	20	32	327.703	762.838	5
A	0	57	30	33	318.243	770.27	5
A	0	57	40	34	317.568	764.865	5
A	0	57	50	35	317.568	772.973	5
A	1	58	0	36	291.892	761.486	5
A	1	58	0	36	291.892	761.486	3
A	1	58	10	37	288.514	772.973	3
A	1	58	20	38	284.459	779.73	3
A	1	58	30	39	283.784	780.405	3
A	1	58	40	40	285.135	780.405	3
A	1	58	50	41	276.351	783.784	3
A	1	59	0	42	277.703	783.784	3
A	1	59	10	43	280.405	789.865	3
A	1	59	20	44	283.108	797.297	3
A	1	59	30	45	279.73	804.73	3
A	1	59	40	46	285.811	808.108	3
A	1	59	50	47	281.081	815.541	3
A	1	60	0	48	284.459	816.892	3
A	1	60	10	49	279.73	821.622	3
A	1	60	20	50	276.351	826.351	3
A	1	60	30	51	277.027	831.757	3
A	1	60	40	52	277.703	836.486	3
A	1	60	50	53	274.324	841.892	3
A	1	61	0	54	276.351	842.568	3
A	1	61	10	55	280.405	847.973	3
A	1	61	20	56	275	844.595	3
A	1	61	30	57	272.297	849.324	3
A	1	61	40	58	272.973	851.351	3
A	1	61	50	59	272.297	855.405	3
A	1	62	0	60	275.676	860.811	3
A	1	62	10	61	274.324	862.162	3
A	1	62	20	62	271.622	867.568	3
A	1	62	30	63	272.297	866.892	3
A	1	62	40	64	269.595	871.622	3
A	1	62	50	65	265.541	872.973	3
A	1	63	0	66	260.135	872.973	3
A	1	63	10	67	261.486	864.189	3
A	1	63	20	68	264.189	869.595	3
A	1	63	30	69	264.865	877.027	3
A	1	63	40	70	264.189	876.351	3
A	1	63	50	71	259.459	875	3
A	1	64	0	72	264.189	870.27	3
A	1	64	10	73	262.838	872.973	3
A	1	64	20	74	262.838	879.054	3
A	1	64	30	75	258.108	877.703	3
A	1	64	40	76	261.486	877.703	3
A	1	64	50	77	264.189	878.378	3
A	1	65	0	78	260.811	876.351	3
A	1	65	10	79	267.568	872.973	3
A	1	65	20	80	271.622	875	3
A	1	65	30	81	274.324	875.676	3
A	1	65	40	82	262.838	877.027	3
A	1	65	50	83	264.189	870.946	3
A	1	66	0	84	263.689	870.446	3
A	1	66	10	85	264.189	876.351	3
A	1	66	20	86	265.541	870.946	3
A	1	66	30	87	270.946	872.973	3
A	1	66	40	88	268.243	870.27	3
A	1	66	50	89	274.324	862.162	3
A	1	67	0	90	268.919	863.514	3
A	1	67	10	91	271.622	860.135	3
A	1	67	20	92	265.541	866.892	3
A	2	67	30	93	280.405	868.919	3
A	2	67	30	93	280.405	868.919	2
A	2	67	40	94	282.432	868.919	2
A	2	67	50	95	283.784	870.946	2
A	2	68	0	96	279.73	877.027	2
A	3	67	30	93	256.081	870.946	3
A	3	67	30	93	256.081	870.946	4
A	3	67	40	94	255.405	880.405	4
A	3	67	50	95	255.405	881.081	4
A	3	68	0	96	256.757	884.459	4
A	4	58	0	36	342.568	787.162	5
A	4	58	0	36	342.568	787.162	7
A	4	58	10	37	337.162	786.486	7
A	4	58	20	38	330.405	789.189	7
A	4	58	30	39	334.459	793.919	7
A	4	58	40	40	338.514	797.973	7
A	4	58	50	41	340.541	797.297	7
A	4	59	0	42	341.216	797.297	7
A	4	59	10	43	343.919	798.649	7
A	4	59	20	44	345.27	805.405	7
A	4	59	30	45	344.595	808.784	7
A	4	59	40	46	347.973	808.108	7
A	4	59	50	47	348.649	809.459	7
A	4	60	0	48	349.324	816.216	7
A	4	60	10	49	355.405	819.595	7
A	4	60	20	50	356.081	821.622	7
A	4	60	30	51	356.757	825	7
A	4	60	40	52	361.486	825	7
A	4	60	50	53	357.432	825.676	7
A	4	61	0	54	364.189	827.027	7
A	4	61	10	55	357.432	835.811	7
A	4	61	20	56	356.081	841.892	7
A	4	61	30	57	355.581	841.392	7
A	4	61	40	58	352.027	843.919	7
A	4	61	50	59	354.054	844.595	7
A	4	62	0	60	346.622	844.595	7
A	4	62	10	61	354.054	843.243	7
A	4	62	20	62	354.054	847.973	7
A	4	62	30	63	360.135	842.568	7
A	4	62	40	64	355.405	848.649	7
A	4	62	50	65	354.054	846.622	7
A	4	63	0	66	354.73	847.297	7
A	4	63	10	67	356.757	845.946	7
A	4	63	20	68	355.405	852.027	7
A	4	63	30	69	357.432	847.297	7
A	4	63	40	70	356.081	847.973	7
A	4	63	50	71	352.027	850	7
A	4	64	0	72	356.757	849.324	7
A	4	64	10	73	356.257	848.824	7
A	4	64	20	74	357.432	850.676	7
A	4	64	30	75	355.405	852.027	7
A	4	64	40	76	357.432	851.351	7
A	4	64	50	77	364.189	850	7
A	4	65	0	78	364.189	851.351	7
A	4	65	10	79	362.838	852.027	7
A	4	65	20	80	363.514	852.027	7
A	4	65	30	81	362.162	850	7
A	4	65	40	82	363.514	844.595	7
A	4	65	50	83	368.919	842.568	7
A	4	66	0	84	364.189	847.973	7
A	4	66	10	85	358.784	852.027	7
A	4	66	20	86	356.081	845.946	7
A	4	66	30	87	365.541	846.622	7
A	4	66	40	88	353.378	849.324	7
A	5	66	50	89	357.432	820.946	7
A	5	66	50	89	357.432	820.946	8
A	5	67	0	90	366.892	819.595	8
A	5	67	10	91	374.324	824.324	8
A	5	67	20	92	377.027	831.757	8
A	5	67	30	93	372.973	834.459	8
A	5	67	40	94	377.027	834.459	8
A	5	67	50	95	379.73	834.459	8
A	5	68	0	96	381.081	824.324	8
A	6	66	50	89	338.514	854.054	7
A	6	66	50	89	338.514	854.054	6
A	6	67	0	90	341.892	855.405	6
A	6	67	10	91	355.405	858.784	6
A	6	67	20	92	360.135	856.081	6
A	6	67	30	93	366.216	854.73	6
A	6	67	40	94	364.189	853.378	6
A	6	67	50	95	364.865	877.703	6
A	6	68	0	96	359.459	883.108	6
B	7	52	0	0	277.703	743.919	7
B	7	52	10	1	272.973	739.189	7
B	7	52	20	2	270.27	731.757	7
B	7	52	30	3	268.243	733.784	7
B	7	52	40	4	270.27	738.514	7
B	7	52	50	5	270.946	731.081	7
B	7	53	0	6	274.324	726.351	7
B	7	53	10	7	262.838	719.595	7
B	7	53	20	8	266.892	711.486	7
B	7	53	30	9	262.162	715.541	7
B	7	53	40	10	266.216	714.189	7
B	7	53	50	11	266.216	719.595	7
B	7	54	0	12	267.568	722.297	7
B	7	54	10	13	266.892	729.054	7
B	7	54	20	14	270.27	724.324	7
B	7	54	30	15	260.135	722.297	7
B	7	54	40	16	262.162	714.865	7
B	8	54	50	17	256.081	721.622	7
B	8	54	50	17	256.081	721.622	10
B	8	55	0	18	259.459	724.324	10
B	8	55	10	19	262.162	718.243	10
B	8	55	20	20	262.162	710.811	10
B	8	55	30	21	256.081	710.135	10
B	8	55	40	22	252.703	710.135	10
B	8	55	50	23	257.432	712.838	10
B	8	56	0	24	260.811	715.541	10
B	8	56	10	25	254.73	718.919	10
B	8	56	20	26	254.054	723.649	10
B	8	56	30	27	257.432	727.703	10
B	8	56	40	28	256.081	729.054	10
B	8	57	50	29	253.378	729.054	10
B	8	57	0	30	247.973	726.351	10
B	8	57	10	31	245.946	725.676	10
B	8	57	20	32	245.27	729.054	10
B	8	57	30	33	245.27	729.054	10
B	8	57	40	34	247.297	725.676	10
B	8	58	50	35	245.946	724.324	10
B	8	58	0	36	248.649	725	10
B	8	58	10	37	249.324	723.649	10
B	8	58	20	38	246.622	725.676	10
B	8	58	30	39	252.703	730.405	10
B	8	58	40	40	252.703	733.108	10
B	8	59	50	41	253.378	735.135	10
B	8	59	0	42	252.703	734.459	10
B	8	59	10	43	249.324	737.838	10
B	8	59	20	44	245.27	741.216	10
B	8	59	30	45	243.243	746.622	10
B	8	59	40	46	247.297	750	10
B	8	60	50	47	251.351	754.054	10
B	8	60	0	48	254.73	766.216	10
B	8	60	10	49	252.703	770.27	10
B	8	60	20	50	247.973	773.649	10
B	8	60	30	51	253.378	777.703	10
B	8	60	40	52	248.649	782.432	10
B	8	61	50	53	250	787.838	10
B	8	61	0	54	245.946	789.189	10
B	8	61	10	55	254.73	795.27	10
B	8	61	20	56	247.973	795.27	10
B	8	61	30	57	243.919	792.568	10
B	8	61	40	58	245.946	795.946	10
B	8	62	50	59	243.919	800.676	10
B	8	62	0	60	240.541	801.351	10
B	8	62	10	61	240.541	802.703	10
B	8	62	20	62	243.243	800	10
B	8	62	30	63	234.459	807.432	10
B	8	62	40	64	239.189	810.811	10
B	8	63	50	65	237.162	804.73	10
B	8	63	0	66	231.757	801.351	10
B	8	63	10	67	227.703	797.297	10
B	8	63	20	68	224.324	801.351	10
B	8	63	30	69	225	802.703	10
B	8	63	40	70	227.703	801.351	10
B	8	64	50	71	229.054	804.054	10
B	8	64	0	72	235.135	806.081	10
B	9	64	10	73	218.243	793.919	10
B	9	64	10	73	218.243	793.919	11
B	9	64	20	74	211.486	791.892	11
B	9	64	30	75	211.486	795.946	11
B	9	64	40	76	207.432	796.622	11
B	9	64	50	77	208.784	802.703	11
B	9	65	0	78	202.703	802.027	11
B	9	65	10	79	208.108	806.081	11
B	9	65	20	80	206.081	806.081	11
B	9	65	30	81	212.162	805.405	11
B	9	65	40	82	208.108	803.378	11
B	9	65	50	83	207.432	800	11
B	9	66	0	84	211.486	804.054	11
B	9	66	10	85	214.189	814.189	11
B	9	66	20	86	217.568	816.216	11
B	9	66	30	87	216.892	815.541	11
B	9	66	40	88	215.541	818.919	11
B	9	66	50	89	218.243	818.243	11
B	9	67	0	90	220.27	817.568	11
B	9	67	10	91	220.946	817.568	11
B	9	67	20	92	220.27	814.865	11
B	9	67	30	93	219.595	813.514	11
B	9	67	40	94	225	818.919	11
B	9	67	50	95	222.973	818.243	11
B	9	68	0	96	222.973	818.243	11
B	10	64	10	73	254.73	809.459	10
B	10	64	10	73	254.73	809.459	9
B	10	64	20	74	253.378	811.486	9
B	10	64	30	75	252.027	820.946	9
B	10	64	40	76	250.676	824.324	9
B	10	64	50	77	243.243	825	9
B	10	65	0	78	249.324	826.351	9
B	10	65	10	79	249.324	825.676	9
B	10	65	20	80	252.027	820.946	9
B	10	65	30	81	249.324	822.973	9
B	10	65	40	82	250	820.27	9
B	10	65	50	83	250	824.324	9
B	10	66	0	84	252.703	825.676	9
B	10	66	10	85	252.027	829.054	9
B	10	66	20	86	251.351	827.703	9
B	10	66	30	87	253.378	828.378	9
B	10	66	40	88	253.378	831.757	9
B	10	66	50	89	253.378	826.351	9
B	10	67	0	90	248.649	823.649	9
B	10	67	10	91	250.676	822.297	9
B	10	67	20	92	246.622	820.27	9
B	10	67	30	93	245.946	821.622	9
B	10	67	40	94	248.649	816.216	9
B	10	67	50	95	245.27	818.243	9
B	10	68	0	96	246.622	815.541	9
B	11	54	50	17	264.865	714.189	7
B	11	54	50	17	264.865	714.189	5
B	11	55	0	18	262.838	710.135	5
B	11	55	10	19	270.27	712.838	5
B	11	55	20	20	272.297	712.162	5
B	11	55	30	21	272.297	714.189	5
B	11	55	40	22	270.946	708.784	5
B	11	55	50	23	272.973	709.459	5
B	11	56	0	24	285.811	710.135	5
B	11	56	10	25	285.135	708.108	5
B	11	56	20	26	282.432	710.135	5
B	11	56	30	27	286.486	717.568	5
B	11	56	40	28	291.892	720.946	5
B	11	56	50	29	293.243	718.243	5
B	12	57	0	30	306.081	720.946	5
B	12	57	0	30	306.081	720.946	6
B	12	57	10	31	302.027	718.919	6
B	12	57	20	32	296.622	722.297	6
B	12	57	30	33	303.378	718.919	6
B	12	57	40	34	314.189	713.514	6
B	12	57	50	35	314.189	710.135	6
B	12	58	0	36	312.162	707.432	6
B	12	58	10	37	316.216	699.324	6
B	12	58	20	38	319.595	700.676	6
B	12	58	30	39	320.27	706.757	6
B	12	58	40	40	327.027	714.189	6
B	12	58	50	41	327.703	719.595	6
B	12	59	0	42	330.405	714.865	6
B	12	59	10	43	326.351	717.568	6
B	12	59	20	44	328.378	720.27	6
B	12	59	30	45	325.676	725.676	6
B	12	59	40	46	336.486	729.054	6
B	12	59	50	47	332.432	733.108	6
B	12	60	0	48	333.784	735.811	6
B	12	60	10	49	330.405	742.568	6
B	12	60	20	50	327.703	750.676	6
B	12	60	30	51	327.703	753.378	6
B	12	60	40	52	333.108	756.081	6
B	12	60	50	53	331.081	760.135	6
B	12	61	0	54	330.405	760.811	6
B	12	61	10	55	334.459	759.459	6
B	12	61	20	56	331.757	767.568	6
B	12	61	30	57	335.135	762.162	6
B	12	61	40	58	338.514	760.135	6
B	12	61	50	59	336.486	758.784	6
B	12	62	0	60	331.757	759.459	6
B	12	62	10	61	332.432	760.135	6
B	12	62	20	62	331.757	758.784	6
B	12	62	30	63	330.405	759.459	6
B	12	62	40	64	332.432	770.946	6
B	12	62	50	65	325	762.838	6
B	12	63	0	66	320.946	765.541	6
B	12	63	10	67	320.27	769.595	6
B	12	63	20	68	322.297	768.919	6
B	12	63	30	69	325	769.595	6
B	12	63	40	70	331.081	772.973	6
B	12	63	50	71	329.054	767.568	6
B	12	64	0	72	328.378	766.892	6
B	12	64	10	73	333.784	766.892	6
B	12	64	20	74	335.135	766.892	6
B	12	64	30	75	331.081	768.919	6
B	12	64	40	76	331.757	775.676	6
B	12	64	50	77	330.405	777.027	6
B	12	65	0	78	323.649	777.027	6
B	12	65	10	79	322.297	776.351	6
B	13	65	30	81	329.73	775	6
B	13	65	30	81	329.73	775	7
B	13	65	40	82	329.73	772.297	7
B	13	65	50	83	336.486	774.324	7
B	13	66	0	84	346.622	765.541	7
B	13	66	10	85	348.649	763.514	7
B	13	66	20	86	353.378	759.459	7
B	13	66	30	87	357.432	743.243	7
B	13	66	40	88	363.514	730.405	7
B	13	66	50	89	364.865	729.054	7
B	13	67	0	90	361.486	727.703	7
B	13	67	10	91	360.811	731.081	7
B	13	67	20	92	362.162	731.081	7
B	13	67	30	93	361.486	731.081	7
B	13	67	40	94	356.081	735.135	7
B	13	67	50	95	354.73	739.865	7
B	13	68	0	96	349.324	743.919	7
B	14	65	30	81	307.432	758.784	6
B	14	65	30	81	307.432	758.784	5
B	14	65	40	82	302.703	756.081	5
B	14	65	50	83	302.703	754.054	5
B	14	66	0	84	304.73	756.757	5
B	14	66	10	85	304.73	766.892	5
B	14	66	20	86	308.108	762.162	5
B	14	66	30	87	304.73	780.405	5
B	14	66	40	88	310.135	786.486	5
B	14	66	50	89	309.459	795.27	5
B	14	67	0	90	312.838	795.946	5
B	14	67	10	91	312.162	793.919	5
B	14	67	20	92	312.162	793.919	5
B	14	67	30	93	310.811	794.595	5
B	14	67	40	94	309.459	797.973	5
B	14	67	50	95	304.73	805.405	5
B	14	68	0	96	306.081	805.405	5
B	15	57	0	30	285.811	720.946	5
B	15	57	0	30	285.811	720.946	4
B	15	57	10	31	275	716.892	4
B	15	57	20	32	260.811	720.27	4
B	15	57	30	33	256.757	720.27	4
B	15	57	40	34	253.378	714.189	4
B	15	57	50	35	253.378	721.622	4
B	15	58	0	36	256.081	720.946	4
B	15	58	10	37	249.324	720.946	4
B	15	58	20	38	247.297	727.703	4
B	15	58	30	39	250.676	732.432	4
B	15	58	40	40	251.351	731.757	4
B	15	58	50	41	252.027	733.108	4
B	15	59	0	42	251.351	731.081	4
B	15	59	10	43	247.297	731.081	4
B	15	59	20	44	245.27	731.081	4
B	15	59	30	45	243.243	729.73	4
B	15	59	40	46	245.27	733.784	4
B	15	59	50	47	243.243	729.73	4
B	15	60	0	48	242.568	741.892	4
B	15	60	10	49	242.568	739.865	4
B	15	60	20	50	238.514	746.622	4
B	15	60	30	51	237.838	754.054	4
B	15	60	40	52	238.514	758.784	4
B	15	60	50	53	243.919	760.135	4
B	15	61	0	54	239.189	768.919	4
B	15	61	10	55	235.135	774.324	4
B	15	61	20	56	236.486	774.324	4
B	15	61	30	57	237.838	775	4
B	15	61	40	58	232.432	770.946	4
B	15	61	50	59	233.784	777.027	4
B	15	62	0	60	231.757	778.378	4
B	15	62	10	61	229.73	780.405	4
B	15	62	20	62	223.649	774.324	4
B	15	62	30	63	225	777.027	4
B	15	62	40	64	235.135	780.405	4
B	15	62	50	65	225	774.324	4
B	15	63	0	66	223.649	764.865	4
B	15	63	10	67	221.622	763.514	4
B	15	63	20	68	220.27	768.919	4
B	15	63	30	69	219.595	777.027	4
B	15	63	40	70	220.27	774.324	4
B	15	63	50	71	217.568	771.622	4
B	15	64	0	72	215.541	767.568	4
B	15	64	10	73	214.189	762.162	4
B	15	64	20	74	210.811	755.405	4
B	15	64	30	75	210.811	762.838	4
B	15	64	40	76	208.108	763.514	4
B	15	64	50	77	208.784	772.297	4
B	15	65	0	78	208.108	784.459	4
B	15	65	10	79	214.865	784.459	4
B	15	65	20	80	219.595	782.432	4
B	15	65	30	81	215.541	781.081	4
B	15	65	40	82	214.865	781.757	4
B	15	65	50	83	214.365	781.257	4
B	15	66	0	84	216.216	786.486	4
B	15	66	10	85	214.189	787.162	4
B	15	66	20	86	212.838	788.514	4
B	15	66	30	87	214.189	789.189	4
B	15	66	40	88	214.189	787.838	4
B	15	66	50	89	214.189	793.919	4
B	15	67	0	90	210.811	791.216	4
B	15	67	10	91	214.865	791.892	4
B	15	67	20	92	212.162	791.216	4
B	15	67	30	93	214.189	791.216	4
B	15	67	40	94	214.189	791.216	4
B	15	67	50	95	222.297	785.811	4
B	15	68	0	96	220.27	785.135	4
C	16	52	0	0	281.757	704.054	5
C	16	52	10	1	281.757	708.108	5
C	16	52	20	2	281.757	713.514	5
C	16	52	30	3	275	713.514	5
C	16	52	40	4	274.324	714.189	5
C	16	52	50	5	279.054	704.73	5
C	16	53	0	6	279.054	698.649	5
C	16	53	10	7	276.351	695.946	5
C	16	53	20	8	274.324	695.27	5
C	16	53	30	9	286.486	692.568	5
C	16	53	40	10	284.459	691.892	5
C	16	53	50	11	292.568	695.27	5
C	16	54	0	12	290.541	697.973	5
C	16	54	10	13	292.568	695.946	5
C	16	54	20	14	285.135	695.27	5
C	16	54	30	15	284.459	695.946	5
C	16	54	40	16	295.946	687.838	5
C	16	54	50	17	286.486	693.243	5
C	16	55	0	18	281.757	697.973	5
C	16	55	10	19	289.189	702.027	5
C	16	55	20	20	277.703	702.027	5
C	17	55	30	21	287.162	701.351	5
C	17	55	30	21	287.162	701.351	3
C	17	55	40	22	286.486	698.649	3
C	17	55	50	23	295.946	695.946	3
C	17	56	0	24	301.351	695.27	3
C	17	56	10	25	301.351	697.297	3
C	17	56	20	26	302.027	702.027	3
C	17	56	30	27	304.73	702.703	3
C	17	56	40	28	296.622	704.054	3
C	17	56	50	29	290.541	704.73	3
C	17	57	0	30	289.189	712.838	3
C	17	57	10	31	285.135	722.297	3
C	17	57	20	32	282.432	727.703	3
C	17	57	30	33	281.757	737.162	3
C	17	57	40	34	279.054	737.162	3
C	17	57	50	35	279.73	745.27	3
C	17	58	0	36	279.73	747.973	3
C	17	58	10	37	280.405	741.892	3
C	17	58	20	38	278.378	747.297	3
C	17	58	30	39	279.73	741.216	3
C	17	58	40	40	279.73	746.622	3
C	17	58	50	41	274.324	746.622	3
C	17	59	0	42	269.595	746.622	3
C	17	59	10	43	270.946	752.027	3
C	17	59	20	44	271.622	758.108	3
C	17	59	30	45	272.973	760.135	3
C	17	59	40	46	281.081	765.541	3
C	17	59	50	47	279.73	769.595	3
C	17	60	0	48	279.73	772.973	3
C	17	60	10	49	277.703	779.054	3
C	17	60	20	50	275.676	783.108	3
C	17	60	30	51	275.676	789.865	3
C	17	60	40	52	275	794.595	3
C	17	60	50	53	270.27	800.676	3
C	17	61	0	54	268.919	803.378	3
C	17	61	10	55	273.649	804.73	3
C	17	61	20	56	268.919	808.108	3
C	17	61	30	57	265.541	815.541	3
C	17	61	40	58	263.514	818.243	3
C	17	61	50	59	263.514	819.595	3
C	17	62	0	60	263.514	822.973	3
C	17	62	10	61	263.514	829.054	3
C	17	62	20	62	263.514	823.649	3
C	17	62	30	63	263.514	827.027	3
C	17	62	40	64	268.919	827.027	3
C	17	62	50	65	264.189	826.351	3
C	17	63	0	66	260.811	822.297	3
C	17	63	10	67	255.405	821.622	3
C	17	63	20	68	252.703	825.676	3
C	17	63	30	69	254.054	828.378	3
C	17	63	40	70	255.405	833.784	3
C	17	63	50	71	252.027	835.135	3
C	17	64	0	72	253.378	831.757	3
C	17	64	10	73	252.703	837.838	3
C	17	64	20	74	253.378	835.135	3
C	17	64	30	75	254.054	834.459	3
C	18	64	40	76	239.865	851.351	3
C	18	64	40	76	239.865	851.351	2
C	18	64	50	77	235.135	856.081	2
C	18	65	0	78	234.459	851.351	2
C	18	65	10	79	237.838	853.378	2
C	18	65	20	80	246.622	852.703	2
C	18	65	30	81	245.27	851.351	2
C	18	65	40	82	239.189	850.676	2
C	18	65	50	83	238.689	850.176	2
C	18	66	0	84	237.838	852.703	2
C	18	66	10	85	236.486	858.784	2
C	18	66	20	86	233.108	858.784	2
C	18	66	30	87	232.608	858.284	2
C	18	66	40	88	232.108	857.784	2
C	18	66	50	89	232.432	857.432	2
C	18	67	0	90	226.351	851.351	2
C	18	67	10	91	220.27	847.973	2
C	18	67	20	92	225.676	845.946	2
C	18	67	30	93	237.838	856.757	2
C	18	67	40	94	233.108	853.378	2
C	18	67	50	95	231.081	856.081	2
C	18	68	0	96	232.432	857.432	2
C	19	64	40	76	263.514	813.514	2
C	19	64	40	76	263.514	813.514	4
C	19	64	50	77	263.514	816.216	4
C	19	65	0	78	268.243	821.622	4
C	19	65	10	79	270.946	823.649	4
C	19	65	20	80	277.703	818.243	4
C	19	65	30	81	271.622	814.189	4
C	19	65	40	82	277.703	812.838	4
C	19	65	50	83	276.351	809.459	4
C	19	66	0	84	275	809.459	4
C	19	66	10	85	279.054	816.216	4
C	19	66	20	86	279.73	816.892	4
C	19	66	30	87	283.784	817.568	4
C	19	66	40	88	288.514	815.541	4
C	19	66	50	89	290.541	813.514	4
C	19	67	0	90	290.541	811.486	4
C	19	67	10	91	289.865	811.486	4
C	19	67	20	92	294.595	810.811	4
C	19	67	30	93	292.568	810.135	4
C	19	67	40	94	287.838	810.135	4
C	19	67	50	95	285.811	812.162	4
C	19	68	0	96	285.811	812.162	4
C	20	55	30	21	277.703	694.595	5
C	20	55	30	21	277.703	694.595	7
C	20	55	40	22	267.568	694.595	7
C	20	55	50	23	262.162	695.27	7
C	20	56	0	24	258.108	702.027	7
C	20	56	10	25	258.108	706.081	7
C	20	56	20	26	257.608	705.581	7
C	20	56	30	27	257.432	712.162	7
C	20	56	40	28	252.027	726.351	7
C	20	56	50	29	250.676	727.027	7
C	20	57	0	30	250.176	726.527	7
C	20	57	10	31	244.595	718.243	7
C	20	57	20	32	247.973	718.243	7
C	20	57	30	33	249.324	711.486	7
C	20	57	40	34	249.324	706.757	7
C	20	57	50	35	281.081	708.784	7
C	20	58	0	36	248.649	709.459	7
C	20	58	10	37	252.027	706.757	7
C	20	58	20	38	256.757	711.486	7
C	20	58	30	39	258.784	712.162	7
C	20	58	40	40	258.784	716.892	7
C	20	58	50	41	256.757	718.243	7
C	20	59	0	42	251.351	718.919	7
C	20	59	10	43	252.027	725.676	7
C	20	59	20	44	254.054	729.054	7
C	20	59	30	45	250	733.108	7
C	20	59	40	46	256.081	737.838	7
C	20	59	50	47	259.459	739.189	7
C	20	60	0	48	260.811	739.189	7
C	20	60	10	49	258.784	745.27	7
C	20	60	20	50	256.081	752.703	7
C	20	60	30	51	254.054	760.811	7
C	20	60	40	52	254.054	759.459	7
C	20	60	50	53	251.351	768.243	7
C	20	61	0	54	252.703	770.946	7
C	20	61	10	55	252.027	773.649	7
C	20	61	20	56	247.297	774.324	7
C	20	61	30	57	239.189	779.054	7
C	20	61	40	58	237.838	785.811	7
C	20	61	50	59	236.486	789.865	7
C	20	62	0	60	234.459	793.243	7
C	20	62	10	61	234.459	795.946	7
C	20	62	20	62	233.108	797.297	7
C	20	62	30	63	233.108	801.351	7
C	20	62	40	64	231.757	806.757	7
C	20	62	50	65	231.081	805.405	7
C	20	63	0	66	230.581	804.905	7
C	20	63	10	67	223.649	799.324	7
C	20	63	20	68	222.297	797.297	7
C	20	63	30	69	222.297	802.027	7
C	20	63	40	70	220.27	804.054	7
C	20	63	50	71	218.919	808.784	7
C	20	64	0	72	218.919	804.73	7
C	20	64	10	73	221.622	805.405	7
C	20	64	20	74	226.351	805.405	7
C	20	64	30	75	222.973	807.432	7
C	20	64	40	76	225.676	810.811	7
C	20	64	50	77	227.027	810.811	7
C	20	65	0	78	229.73	818.919	7
C	20	65	10	79	235.135	818.919	7
C	20	65	20	80	237.838	812.162	7
C	20	65	30	81	238.514	816.216	7
C	20	65	40	82	234.459	810.135	7
C	20	65	50	83	231.757	807.432	7
C	20	66	0	84	223.649	808.108	7
C	20	66	10	85	227.027	816.216	7
C	21	66	20	86	201.351	814.865	7
C	21	66	20	86	201.351	814.865	6
C	21	66	30	87	204.054	805.405	6
C	21	66	40	88	203.378	800	6
C	21	66	50	89	200.676	802.027	6
C	21	67	0	90	201.351	795.946	6
C	21	67	10	91	196.622	793.243	6
C	21	67	20	92	195.946	800	6
C	21	67	30	93	190.541	800	6
C	21	67	40	94	190.541	801.351	6
C	21	67	50	95	191.216	800	6
C	21	68	0	96	191.216	797.973	6
C	22	66	20	86	249.324	816.216	7
C	22	66	20	86	249.324	816.216	8
C	22	66	30	87	247.297	814.189	8
C	22	66	40	88	250.676	810.135	8
C	22	66	50	89	263.514	808.784	8
C	22	67	0	90	252.703	805.405	8
C	22	67	10	91	259.459	808.108	8
C	22	67	20	92	276.351	807.432	8
C	22	67	30	93	281.081	806.757	8
C	22	67	40	94	275.676	807.432	8
C	22	67	50	95	273.649	804.73	8
C	22	68	0	96	272.297	806.081	8
D	23	52	0	0	277.778	678.519	5
D	23	52	10	1	276.296	674.815	5
D	23	52	20	2	275.556	674.074	5
D	23	52	30	3	272.593	674.815	5
D	23	52	40	4	279.259	684.444	5
D	24	52	50	5	271.111	664.444	5
D	24	52	50	5	271.111	664.444	7
D	24	53	0	6	277.037	656.296	7
D	24	53	10	7	272.593	650.37	7
D	24	53	20	8	273.333	643.704	7
D	24	53	30	9	267.407	645.926	7
D	24	53	40	10	270.37	651.111	7
D	24	53	50	11	268.148	654.815	7
D	24	54	0	12	268.148	656.296	7
D	24	54	10	13	272.593	651.111	7
D	24	54	20	14	268.148	651.852	7
D	24	54	30	15	267.407	651.852	7
D	24	54	40	16	266.667	648.889	7
D	24	54	50	17	268.889	652.593	7
D	24	55	0	18	270.37	653.333	7
D	24	55	10	19	260	653.333	7
D	24	55	20	20	263.704	647.407	7
D	24	55	30	21	268.148	652.593	7
D	24	55	40	22	262.963	651.852	7
D	24	55	50	23	270.37	651.111	7
D	24	56	0	24	269.63	652.593	7
D	24	56	10	25	267.407	658.519	7
D	24	56	20	26	266.667	665.185	7
D	24	56	30	27	274.815	666.667	7
D	24	56	40	28	274.815	674.074	7
D	24	56	50	29	271.111	671.852	7
D	24	57	0	30	271.111	669.63	7
D	24	57	10	31	269.63	666.667	7
D	24	57	20	32	266.667	665.185	7
D	24	57	30	33	264.444	662.963	7
D	24	57	40	34	267.407	661.481	7
D	24	57	50	35	263.704	661.481	7
D	24	58	0	36	262.222	655.556	7
D	24	58	10	37	263.704	655.556	7
D	24	58	20	38	264.444	654.815	7
D	24	58	30	39	268.148	657.778	7
D	24	58	40	40	268.148	658.519	7
D	24	58	50	41	267.407	664.444	7
D	24	59	0	42	264.444	669.63	7
D	24	59	10	43	263.704	660	7
D	24	59	20	44	260.741	664.444	7
D	24	59	30	45	262.222	669.63	7
D	24	59	40	46	262.222	673.333	7
D	24	59	50	47	258.519	675.556	7
D	24	60	0	48	258.519	680	7
D	24	60	10	49	255.556	689.63	7
D	24	60	20	50	257.778	693.333	7
D	24	60	30	51	257.037	700.741	7
D	24	60	40	52	251.852	702.963	7
D	24	60	50	53	251.111	712.593	7
D	24	61	0	54	250.37	719.259	7
D	24	61	10	55	251.852	725.185	7
D	24	61	20	56	265.185	733.333	7
D	25	61	30	57	231.852	722.963	7
D	25	61	30	57	231.852	722.963	8
D	25	61	40	58	231.852	727.407	8
D	25	61	50	59	230.37	727.407	8
D	25	62	0	60	225.185	722.222	8
D	25	62	10	61	224.444	728.148	8
D	25	62	20	62	222.222	731.111	8
D	25	62	30	63	220.741	730.37	8
D	25	62	40	64	219.259	732.593	8
D	25	62	50	65	215.556	733.333	8
D	25	63	0	66	214.074	728.148	8
D	25	63	10	67	213.333	725.185	8
D	25	63	20	68	210.37	717.037	8
D	25	63	30	69	210.37	719.259	8
D	25	63	40	70	210.37	730.37	8
D	25	63	50	71	211.852	728.148	8
D	25	64	0	72	212.593	728.148	8
D	25	64	10	73	214.074	722.963	8
D	25	64	20	74	220	720.741	8
D	25	64	30	75	219.259	717.778	8
D	25	64	40	76	216.296	726.667	8
D	25	64	50	77	214.074	730.37	8
D	25	65	0	78	217.778	737.778	8
D	25	65	10	79	223.704	737.037	8
D	25	65	20	80	230.37	736.296	8
D	25	65	30	81	220.741	740.741	8
D	25	65	40	82	220.741	742.222	8
D	25	65	50	83	219.259	740.741	8
D	25	66	0	84	205.185	742.222	8
D	25	66	10	85	205.185	747.407	8
D	25	66	20	86	205.185	745.185	8
D	25	66	30	87	214.815	749.63	8
D	25	66	40	88	217.037	748.889	8
D	25	66	50	89	211.852	743.704	8
D	25	67	0	90	204.444	739.259	8
D	25	67	10	91	202.222	739.259	8
D	25	67	20	92	202.963	744.444	8
D	25	67	30	93	205.926	749.63	8
D	25	67	40	94	204.444	749.63	8
D	25	67	50	95	197.778	757.037	8
D	25	68	0	96	197.037	752.593	8
D	26	61	30	57	280.741	743.704	7
D	26	61	30	57	280.741	743.704	6
D	26	61	40	58	277.037	747.407	6
D	26	61	50	59	273.333	748.889	6
D	26	62	0	60	274.074	754.074	6
D	26	62	10	61	272.593	753.333	6
D	26	62	20	62	271.852	763.704	6
D	26	62	30	63	268.148	767.407	6
D	26	62	40	64	271.852	771.852	6
D	26	62	50	65	268.889	774.074	6
D	26	63	0	66	271.852	780.741	6
D	26	63	10	67	277.778	782.963	6
D	26	63	20	68	283.704	787.407	6
D	26	63	30	69	294.074	791.111	6
D	26	63	40	70	296.296	787.407	6
D	26	63	50	71	291.852	794.074	6
D	26	64	0	72	299.259	797.778	6
D	26	64	10	73	299.259	797.037	6
D	26	64	20	74	299.259	805.926	6
D	26	64	30	75	300	816.296	6
D	26	64	40	76	305.185	828.148	6
D	26	64	50	77	305.926	831.852	6
D	26	65	0	78	310.37	837.037	6
D	26	65	10	79	317.037	835.556	6
D	26	65	20	80	320.741	835.556	6
D	26	65	30	81	317.037	837.037	6
D	26	65	40	82	316.296	840.741	6
D	26	65	50	83	317.037	840.741	6
D	26	66	0	84	317.037	839.259	6
D	26	66	10	85	308.148	835.556	6
D	26	66	20	86	312.593	839.259	6
D	26	66	30	87	310.37	839.259	6
D	26	66	40	88	312.593	845.926	6
D	26	66	50	89	305.926	849.63	6
D	26	67	0	90	309.63	852.593	6
D	26	67	10	91	311.852	859.259	6
D	26	67	20	92	314.074	861.481	6
D	26	67	30	93	314.074	862.963	6
D	26	67	40	94	315.556	865.926	6
D	26	67	50	95	310.37	871.852	6
D	26	68	0	96	308.889	871.111	6
D	27	52	50	5	297.778	704.444	5
D	27	52	50	5	297.778	704.444	3
D	27	53	0	6	302.222	700.741	3
D	27	53	10	7	296.296	695.556	3
D	27	53	20	8	301.481	694.074	3
D	27	53	30	9	304.444	691.852	3
D	27	53	40	10	308.889	695.556	3
D	27	53	50	11	313.333	705.926	3
D	27	54	0	12	311.111	704.444	3
D	27	54	10	13	313.333	706.667	3
D	27	54	20	14	316.296	692.593	3
D	27	54	30	15	316.296	680.741	3
D	27	54	40	16	317.037	680.741	3
D	27	54	50	17	314.074	691.111	3
D	27	55	0	18	311.852	698.519	3
D	27	55	10	19	308.889	701.481	3
D	27	55	20	20	310.37	702.963	3
D	27	55	30	21	310.37	700.741	3
D	27	55	40	22	309.63	694.815	3
D	27	55	50	23	316.296	686.667	3
D	27	56	0	24	317.778	691.111	3
D	27	56	10	25	314.815	696.296	3
D	27	56	20	26	309.63	698.519	3
D	27	56	30	27	311.111	701.481	3
D	27	56	40	28	316.296	708.889	3
D	27	56	50	29	315.556	708.889	3
D	27	57	0	30	316.296	709.63	3
D	27	57	10	31	314.074	711.111	3
D	27	57	20	32	318.519	713.333	3
D	27	57	30	33	326.667	719.259	3
D	27	57	40	34	325.926	720	3
D	27	57	50	35	325.185	722.222	3
D	27	58	0	36	327.407	730.37	3
D	27	58	10	37	325.926	733.333	3
D	27	58	20	38	327.407	737.037	3
D	27	58	30	39	329.63	743.704	3
D	27	58	40	40	328.889	740.741	3
D	27	58	50	41	330.37	745.926	3
D	27	59	0	42	328.889	745.926	3
D	27	59	10	43	335.556	751.111	3
D	27	59	20	44	336.296	754.815	3
D	27	59	30	45	336.296	757.778	3
D	27	59	40	46	344.444	762.963	3
D	27	59	50	47	345.926	764.444	3
D	27	60	0	48	346.667	767.407	3
D	27	60	10	49	350.37	773.333	3
D	27	60	20	50	352.593	780	3
D	27	60	30	51	351.111	782.963	3
D	27	60	40	52	350.37	785.185	3
D	27	60	50	53	349.63	787.407	3
D	27	61	0	54	350.37	792.593	3
D	27	61	10	55	350.37	797.037	3
D	27	61	20	56	345.185	799.259	3
D	27	61	30	57	340.741	798.519	3
D	27	61	40	58	331.852	793.333	3
D	28	61	50	59	359.259	812.593	3
D	28	61	50	59	359.259	812.593	2
D	28	62	0	60	352.593	806.667	2
D	28	62	10	61	346.667	813.333	2
D	28	62	20	62	342.222	814.074	2
D	28	62	30	63	342.963	821.481	2
D	28	62	40	64	342.963	828.148	2
D	28	62	50	65	345.926	825.926	2
D	28	63	0	66	339.259	834.815	2
D	28	63	10	67	335.556	835.556	2
D	28	63	20	68	329.63	842.222	2
D	28	63	30	69	332.593	842.963	2
D	28	63	40	70	330.37	842.963	2
D	28	63	50	71	329.63	838.519	2
D	28	64	0	72	331.111	838.519	2
D	28	64	10	73	330.611	838.019	2
D	28	64	20	74	331.111	837.037	2
D	28	64	30	75	334.815	838.519	2
D	28	64	40	76	328.148	841.481	2
D	28	64	50	77	328.889	836.296	2
D	28	65	0	78	332.593	838.519	2
D	28	65	10	79	338.519	835.556	2
D	28	65	20	80	341.481	834.074	2
D	29	61	50	59	310.37	776.296	3
D	29	61	50	59	310.37	776.296	4
D	29	62	0	60	311.039	785.065	4
D	29	62	10	61	314.286	787.013	4
D	29	62	20	62	310.39	794.156	4
D	29	62	30	63	311.039	796.104	4
D	29	62	40	64	294.805	804.545	4
D	29	62	50	65	291.558	806.494	4
D	29	63	0	66	283.117	805.195	4
D	29	63	10	67	281.818	802.597	4
D	29	63	20	68	283.117	805.844	4
D	29	63	30	69	272.078	802.597	4
D	29	63	40	70	226.623	803.896	4
D	29	63	50	71	224.675	801.299	4
D	29	64	0	72	225.325	801.299	4
D	29	64	10	73	221.429	798.701	4
D	29	64	20	74	224.675	798.701	4
D	29	64	30	75	227.922	801.948	4
D	29	64	40	76	227.922	800.649	4
D	29	64	50	77	227.273	812.338	4
D	29	65	0	78	225.974	814.935	4
D	29	65	10	79	227.922	808.442	4
D	29	65	20	80	232.468	805.844	4
D	29	65	30	81	228.571	810.39	4
D	29	65	40	82	231.169	805.195	4
D	29	65	50	83	231.818	800	4
D	29	66	0	84	231.169	800.649	4
D	29	66	10	85	231.169	797.403	4
D	29	66	20	86	227.922	796.753	4
D	29	66	30	87	230.519	794.805	4
D	29	66	40	88	231.169	797.403	4
D	29	66	50	89	231.818	790.909	4
D	29	67	0	90	231.318	790.409	4
D	29	67	10	91	231.818	789.61	4
D	29	67	20	92	233.117	792.208	4
D	29	67	30	93	236.364	792.208	4
D	29	67	40	94	240.909	796.753	4
D	29	67	50	95	242.857	798.052	4
D	29	68	0	96	242.208	796.753	4
E	30	52	0	0	367.532	709.74	5
E	30	52	10	1	361.688	709.091	5
E	30	52	20	2	358.442	701.948	5
E	30	52	30	3	360.39	695.455	5
E	30	52	40	4	359.74	698.052	5
E	30	52	50	5	365.584	687.662	5
E	30	53	0	6	369.481	681.169	5
E	30	53	10	7	364.935	678.571	5
E	30	53	20	8	359.091	672.078	5
E	30	53	30	9	352.597	674.026	5
E	30	53	40	10	361.039	675.325	5
E	30	53	50	11	355.844	677.273	5
E	30	54	0	12	357.143	678.571	5
E	30	54	10	13	355.844	677.273	5
E	30	54	20	14	349.351	666.883	5
E	30	54	30	15	349.351	672.078	5
E	30	54	40	16	349.351	674.675	5
E	30	54	50	17	349.351	677.922	5
E	30	55	0	18	349.351	680.519	5
E	30	55	10	19	348.701	680.519	5
E	30	55	20	20	346.104	679.87	5
E	30	55	30	21	345.604	679.37	5
E	30	55	40	22	345.455	676.623	5
E	30	55	50	23	350.649	681.169	5
E	30	56	0	24	346.753	683.766	5
E	30	56	10	25	347.403	683.766	5
E	30	56	20	26	348.052	683.117	5
E	30	56	30	27	348.701	683.117	5
E	30	56	40	28	351.299	694.805	5
E	30	56	50	29	351.299	694.805	5
E	30	57	0	30	350.649	701.299	5
E	30	57	10	31	347.403	703.247	5
E	30	57	20	32	345.455	704.545	5
E	30	57	30	33	346.753	709.74	5
E	30	57	40	34	345.455	710.39	5
E	30	57	50	35	343.506	712.987	5
E	30	58	0	36	344.805	715.584	5
E	30	58	10	37	346.104	720.779	5
E	30	58	20	38	344.156	717.532	5
E	30	58	30	39	346.753	719.481	5
E	30	58	40	40	348.052	720.13	5
E	30	58	50	41	346.104	720.13	5
E	30	59	0	42	346.753	718.182	5
E	30	59	10	43	344.156	723.377	5
E	30	59	20	44	337.662	727.273	5
E	30	59	30	45	336.364	727.273	5
E	30	59	40	46	346.753	729.87	5
E	30	59	50	47	344.805	736.364	5
E	30	60	0	48	343.506	740.26	5
E	30	60	10	49	341.558	742.208	5
E	30	60	20	50	341.558	742.857	5
E	30	60	30	51	342.208	748.052	5
E	30	60	40	52	343.506	751.948	5
E	30	60	50	53	348.701	762.338	5
E	30	61	0	54	348.701	762.987	5
E	30	61	10	55	344.805	766.234	5
E	30	61	20	56	344.305	765.734	5
E	30	61	30	57	350.649	766.234	5
E	30	61	40	58	356.494	767.532	5
E	30	61	50	59	351.299	769.481	5
E	30	62	0	60	352.597	778.571	5
E	30	62	10	61	352.597	781.818	5
E	30	62	20	62	353.896	780.519	5
E	30	62	30	63	358.442	783.766	5
E	30	62	40	64	357.792	795.455	5
E	30	62	50	65	356.494	798.052	5
E	30	63	0	66	350	800	5
E	31	63	10	67	332.468	783.117	5
E	31	63	10	67	332.468	783.117	6
E	31	63	20	68	336.364	777.273	6
E	31	63	30	69	338.312	785.065	6
E	31	63	40	70	338.312	796.753	6
E	31	63	50	71	339.61	791.558	6
E	31	64	0	72	342.208	786.364	6
E	31	64	10	73	350	783.766	6
E	31	64	20	74	350	779.87	6
E	31	64	30	75	353.896	772.727	6
E	31	64	40	76	357.143	775.325	6
E	31	64	50	77	358.442	773.377	6
E	31	65	0	78	361.039	770.13	6
E	31	65	10	79	361.688	764.286	6
E	31	65	20	80	368.831	760.39	6
E	31	65	30	81	370.779	759.74	6
E	31	65	40	82	372.727	755.195	6
E	31	65	50	83	370.779	755.195	6
E	31	66	0	84	379.87	761.688	6
E	31	66	10	85	387.662	766.234	6
E	31	66	20	86	392.208	762.338	6
E	31	66	30	87	394.805	758.442	6
E	31	66	40	88	398.701	754.545	6
E	31	66	50	89	396.753	759.74	6
E	31	67	0	90	396.753	754.545	6
E	31	67	10	91	393.506	755.844	6
E	31	67	20	92	390.909	756.494	6
E	31	67	30	93	388.961	753.896	6
E	31	67	40	94	381.818	764.935	6
E	31	67	50	95	381.169	760.39	6
E	31	68	0	96	377.922	759.74	6
E	32	63	10	67	351.948	811.039	5
E	32	63	10	67	351.948	811.039	4
E	32	63	20	68	352.597	819.481	4
E	32	63	30	69	356.494	825.974	4
E	32	63	40	70	360.39	820.13	4
E	32	63	50	71	353.247	816.234	4
E	32	64	0	72	353.896	820.779	4
E	32	64	10	73	348.052	818.831	4
E	32	64	20	74	347.403	818.182	4
E	32	64	30	75	349.351	819.481	4
E	32	64	40	76	351.299	819.481	4
E	32	64	50	77	348.701	821.429	4
E	32	65	0	78	348.052	821.429	4
E	32	65	10	79	355.195	815.584	4
E	32	65	20	80	360.39	815.584	4
E	32	65	30	81	359.74	816.883	4
E	32	65	40	82	360.39	817.532	4
E	32	65	50	83	351.948	815.584	4
E	32	66	0	84	355.844	818.182	4
E	32	66	10	85	351.948	820.779	4
E	32	66	20	86	357.143	818.182	4
E	32	66	30	87	363.636	815.584	4
E	32	66	40	88	364.286	817.532	4
E	32	66	50	89	364.935	824.675	4
E	32	67	0	90	363.636	817.532	4
E	32	67	10	91	367.532	817.532	4
E	32	67	20	92	366.234	815.584	4
E	32	67	30	93	364.286	814.935	4
E	32	67	40	94	366.883	809.74	4
E	32	67	50	95	362.987	810.39	4
E	32	68	0	96	362.338	811.039	4
F	33	52	0	0	364.286	761.039	5
F	33	52	10	1	355.844	754.545	5
F	33	52	20	2	355.844	754.545	5
F	33	52	30	3	350.649	748.701	5
F	33	52	40	4	348.701	750.649	5
F	33	52	50	5	353.247	746.753	5
F	33	53	0	6	354.545	746.753	5
F	33	53	10	7	346.104	740.26	5
F	33	53	20	8	345.455	737.013	5
F	33	53	30	9	350	732.468	5
F	33	53	40	10	350.649	745.455	5
F	33	53	50	11	348.701	747.403	5
F	33	54	0	12	351.299	748.052	5
F	33	54	10	13	351.948	748.701	5
F	33	54	20	14	353.247	746.104	5
F	33	54	30	15	352.597	746.104	5
F	33	54	40	16	350	744.156	5
F	33	54	50	17	350	742.857	5
F	33	55	0	18	351.948	735.065	5
F	33	55	10	19	351.948	738.312	5
F	33	55	20	20	353.247	742.857	5
F	33	55	30	21	348.701	736.364	5
F	33	55	40	22	355.844	734.416	5
F	33	55	50	23	352.597	734.416	5
F	33	56	0	24	360.39	729.221	5
F	33	56	10	25	355.844	732.468	5
F	33	56	20	26	355.195	740.26	5
F	33	56	30	27	351.948	740.26	5
F	33	56	40	28	351.948	741.558	5
F	33	56	50	29	351.948	745.455	5
F	33	57	0	30	350.649	744.156	5
F	33	57	10	31	350	744.156	5
F	33	57	20	32	350.649	747.403	5
F	33	57	30	33	350.649	748.052	5
F	33	57	40	34	351.299	749.351	5
F	33	57	50	35	354.545	753.247	5
F	33	58	0	36	353.896	750.649	5
F	33	58	10	37	355.844	756.494	5
F	33	58	20	38	355.195	756.494	5
F	33	58	30	39	359.091	764.935	5
F	33	58	40	40	361.039	762.338	5
F	33	58	50	41	360.39	766.883	5
F	33	59	0	42	358.442	764.935	5
F	33	59	10	43	361.039	764.935	5
F	33	59	20	44	355.844	771.429	5
F	33	59	30	45	358.442	770.779	5
F	33	59	40	46	361.039	771.429	5
F	33	59	50	47	361.688	772.078	5
F	33	60	0	48	361.039	776.623	5
F	33	60	10	49	353.896	780.519	5
F	33	60	20	50	346.753	785.714	5
F	34	60	30	51	352.597	800	5
F	34	60	30	51	352.597	800	6
F	34	60	40	52	357.143	799.351	6
F	34	60	50	53	356.494	807.792	6
F	34	61	0	54	351.299	810.39	6
F	34	61	10	55	352.597	814.286	6
F	34	61	20	56	348.052	826.623	6
F	34	61	30	57	348.052	835.065	6
F	34	61	40	58	350.649	833.117	6
F	34	61	50	59	350.649	835.714	6
F	34	62	0	60	345.455	838.312	6
F	34	62	10	61	347.403	840.26	6
F	34	62	20	62	349.351	839.61	6
F	34	62	30	63	350.649	839.61	6
F	34	62	40	64	348.701	838.961	6
F	34	62	50	65	351.299	829.221	6
F	34	63	0	66	348.052	827.922	6
F	34	63	10	67	347.552	827.422	6
F	34	63	20	68	348.701	831.818	6
F	34	63	30	69	348.701	833.117	6
F	34	63	40	70	348.701	832.468	6
F	34	63	50	71	348.201	831.968	6
F	34	64	0	72	351.948	829.87	6
F	34	64	10	73	355.195	827.922	6
F	34	64	20	74	354.695	827.422	6
F	34	64	30	75	351.948	831.169	6
F	34	64	40	76	351.948	833.117	6
F	34	64	50	77	362.338	820.779	6
F	34	65	0	78	355.195	825.974	6
F	34	65	10	79	356.494	828.571	6
F	34	65	20	80	356.494	827.273	6
F	34	65	30	81	360.39	820.779	6
F	34	65	40	82	357.143	821.429	6
F	34	65	50	83	355.844	821.429	6
F	34	66	0	84	357.792	818.182	6
F	34	66	10	85	357.792	817.532	6
F	34	66	20	86	357.143	824.675	6
F	34	66	30	87	355.844	830.519	6
F	34	66	40	88	350	829.221	6
F	34	66	50	89	347.403	825.974	6
F	34	67	0	90	346.753	823.377	6
F	34	67	10	91	353.896	817.532	6
F	34	67	20	92	357.792	827.273	6
F	34	67	30	93	355.195	835.714	6
F	34	67	40	94	361.039	829.87	6
F	34	67	50	95	360.539	829.37	6
F	34	68	0	96	360.39	824.026	6
F	35	60	30	51	341.558	782.468	6
F	35	60	30	51	341.558	782.468	4
F	35	60	40	52	343.506	783.117	4
F	35	60	50	53	348.701	790.909	4
F	35	61	0	54	361.688	794.156	4
F	35	61	10	55	362.987	800	4
F	35	61	20	56	367.532	798.701	4
F	35	61	30	57	363.636	800.649	4
F	35	61	40	58	364.286	800.649	4
F	35	61	50	59	355.844	796.753	4
F	35	62	0	60	354.545	803.247	4
F	35	62	10	61	351.948	801.948	4
F	35	62	20	62	350.649	801.948	4
F	35	62	30	63	350.649	802.597	4
F	35	62	40	64	350	805.844	4
F	35	62	50	65	346.104	806.494	4
F	35	63	0	66	344.805	807.792	4
F	35	63	10	67	348.052	807.143	4
F	35	63	20	68	350	811.039	4
F	35	63	30	69	335.714	813.636	4
F	35	63	40	70	335.065	813.636	4
F	35	63	50	71	332.468	812.338	4
F	35	64	0	72	332.468	811.688	4
F	35	64	10	73	329.87	806.494	4
F	35	64	20	74	329.87	808.442	4
F	35	64	30	75	329.221	816.234	4
F	35	64	40	76	331.818	822.078	4
F	35	64	50	77	331.818	822.727	4
F	35	65	0	78	329.221	825.325	4
F	35	65	10	79	335.714	818.831	4
F	35	65	20	80	346.753	816.883	4
F	35	65	30	81	329.87	813.636	4
F	35	65	40	82	335.065	804.545	4
G	36	52	0	0	333.537	690.244	7
G	36	52	10	1	335.366	685.366	7
G	36	52	20	2	332.317	680.488	7
G	36	52	30	3	328.659	684.756	7
G	36	52	40	4	330.488	684.756	7
G	36	52	50	5	327.439	675.61	7
G	36	53	0	6	334.146	673.78	7
G	36	53	10	7	335.366	685.976	7
G	37	53	10	7	335.366	685.976	7
G	37	53	10	7	335.366	685.976	9
G	37	53	20	8	339.634	687.195	9
G	37	53	30	9	338.415	687.195	9
G	37	53	40	10	337.805	687.805	9
G	37	53	50	11	338.415	688.415	9
G	37	54	0	12	337.195	684.146	9
G	37	54	10	13	335.976	689.024	9
G	37	54	20	14	331.707	684.146	9
G	37	54	30	15	331.707	680.488	9
G	37	54	40	16	332.317	679.878	9
G	37	54	50	17	328.049	682.317	9
G	37	55	0	18	315.854	678.049	9
G	37	55	10	19	319.512	682.927	9
G	37	55	20	20	315.854	683.537	9
G	37	55	30	21	319.512	685.366	9
G	37	55	40	22	320.732	682.317	9
G	37	55	50	23	324.39	680.488	9
G	37	56	0	24	326.22	680.488	9
G	37	56	10	25	325	686.585	9
G	37	56	20	26	325.61	689.634	9
G	37	56	30	27	323.171	689.634	9
G	37	56	40	28	321.341	691.463	9
G	37	56	50	29	314.024	684.146	9
G	37	57	0	30	314.024	685.366	9
G	37	57	10	31	313.524	684.866	9
G	37	57	20	32	311.585	688.415	9
G	37	57	30	33	306.707	693.902	9
G	37	57	40	34	300.61	698.78	9
G	37	57	50	35	296.341	704.268	9
G	37	58	0	36	295.841	703.768	9
G	37	58	10	37	301.22	712.195	9
G	37	58	20	38	303.049	712.805	9
G	37	58	30	39	302.439	713.415	9
G	37	58	40	40	301.939	712.915	9
G	37	58	50	41	303.049	720.122	9
G	37	59	0	42	296.341	718.902	9
G	37	59	10	43	295.732	727.439	9
G	37	59	20	44	295.122	728.659	9
G	37	59	30	45	293.902	735.366	9
G	37	59	40	46	294.512	735.366	9
G	37	59	50	47	296.951	738.415	9
G	37	60	0	48	300	743.902	9
G	37	60	10	49	304.878	756.707	9
G	37	60	20	50	304.878	759.146	9
G	37	60	30	51	299.39	765.854	9
G	37	60	40	52	295.122	767.683	9
G	37	60	50	53	295.732	773.171	9
G	37	61	0	54	296.341	776.829	9
G	37	61	10	55	300	780.488	9
G	37	61	20	56	298.78	777.439	9
G	37	61	30	57	293.902	776.829	9
G	37	61	40	58	293.902	765.244	9
G	38	61	40	58	293.902	765.244	9
G	38	61	40	58	293.902	765.244	10
G	38	61	50	59	292.073	765.244	10
G	38	62	0	60	289.024	771.341	10
G	38	62	10	61	289.024	776.829	10
G	38	62	20	62	293.293	774.39	10
G	38	62	30	63	296.951	777.439	10
G	38	62	40	64	306.707	778.659	10
G	38	62	50	65	308.537	777.439	10
G	38	63	0	66	307.317	782.317	10
G	38	63	10	67	309.146	778.049	10
G	38	63	20	68	327.439	776.829	10
G	38	63	30	69	345.122	776.22	10
G	38	63	40	70	361.585	763.415	10
G	38	63	50	71	361.585	760.976	10
G	38	64	0	72	370.732	757.317	10
G	38	64	10	73	369.512	756.098	10
G	38	64	20	74	378.659	752.439	10
G	38	64	30	75	379.268	750.61	10
G	38	64	40	76	384.146	737.195	10
G	38	64	50	77	381.098	737.805	10
G	38	65	0	78	379.878	737.195	10
G	38	65	10	79	378.049	737.195	10
G	38	65	20	80	386.585	731.098	10
G	38	65	30	81	388.415	720.122	10
G	38	65	40	82	390.244	713.415	10
G	38	65	50	83	389.634	715.244	10
G	38	66	0	84	389.634	717.683	10
G	38	66	10	85	391.463	728.659	10
G	38	66	20	86	389.024	721.341	10
G	38	66	30	87	382.317	717.683	10
G	38	66	40	88	386.585	719.512	10
G	38	66	50	89	378.659	718.902	10
G	38	67	0	90	376.22	718.293	10
G	38	67	10	91	373.171	716.463	10
G	38	67	20	92	379.268	716.463	10
G	38	67	30	93	379.268	715.244	10
G	38	67	40	94	378.768	714.744	10
G	38	67	50	95	375	715.244	10
G	38	68	0	96	374.5	714.744	10
G	38	61	40	58	290.244	789.634	10
G	39	61	40	58	290.244	789.634	10
G	39	61	40	58	290.244	789.634	8
G	39	61	50	59	286.585	807.927	8
G	39	62	0	60	286.585	809.756	8
G	39	62	10	61	289.024	814.024	8
G	39	62	20	62	291.463	812.195	8
G	39	62	30	63	295.122	815.854	8
G	39	62	40	64	297.561	815.854	8
G	39	62	50	65	295.122	819.512	8
G	39	63	0	66	294.512	819.512	8
G	39	63	10	67	285.976	818.902	8
G	39	63	20	68	282.927	822.561	8
G	39	63	30	69	276.22	823.78	8
G	39	63	40	70	271.341	828.049	8
G	39	63	50	71	267.683	828.049	8
G	39	64	0	72	271.951	822.561	8
G	39	64	10	73	277.439	824.39	8
G	39	64	20	74	276.22	834.146	8
G	39	64	30	75	273.171	842.073	8
G	39	64	40	76	267.683	842.073	8
G	39	64	50	77	274.39	835.976	8
G	39	65	0	78	276.829	833.537	8
G	39	65	10	79	279.878	831.098	8
G	39	65	20	80	290.244	833.537	8
G	39	65	30	81	289.024	830.488	8
G	39	65	40	82	291.463	825.61	8
G	39	65	50	83	292.683	825.61	8
G	39	66	0	84	291.463	825.61	8
G	39	66	10	85	277.439	823.78	8
G	39	66	20	86	279.878	825.61	8
G	39	66	30	87	276.22	834.756	8
G	39	66	40	88	272.561	837.195	8
G	39	66	50	89	264.634	837.195	8
G	39	67	0	90	255.488	834.756	8
G	39	67	10	91	254.268	836.585	8
G	39	67	20	92	250	832.317	8
G	39	67	30	93	259.146	836.585	8
G	39	67	40	94	268.902	837.195	8
G	39	67	50	95	273.171	840.244	8
G	39	68	0	96	271.951	831.098	8
G	40	53	10	7	332.927	662.195	7
G	40	53	10	7	332.927	662.195	5
G	40	53	20	8	331.098	654.268	5
G	40	53	30	9	321.951	647.561	5
G	40	53	40	10	321.341	647.561	5
G	40	53	50	11	318.293	646.341	5
G	40	54	0	12	315.854	643.293	5
G	40	54	10	13	315.244	640.244	5
G	40	54	20	14	317.073	635.976	5
G	40	54	30	15	311.585	635.366	5
G	40	54	40	16	303.659	634.756	5
G	40	54	50	17	317.683	633.537	5
G	40	55	0	18	318.293	637.195	5
G	40	55	10	19	316.463	639.634	5
G	40	55	20	20	316.463	640.244	5
G	40	55	30	21	315.244	638.415	5
G	40	55	40	22	311.585	635.366	5
G	40	55	50	23	316.463	628.659	5
G	40	56	0	24	316.463	630.488	5
G	40	56	10	25	314.024	635.366	5
G	40	56	20	26	309.756	637.195	5
G	40	56	30	27	309.146	639.024	5
G	40	56	40	28	309.756	645.122	5
G	40	56	50	29	307.927	650	5
G	40	57	0	30	307.927	646.341	5
G	40	57	10	31	307.427	645.841	5
G	40	57	20	32	306.707	646.341	5
G	40	57	30	33	299.39	646.341	5
G	40	57	40	34	308.537	640.854	5
G	40	57	50	35	311.585	640.244	5
G	40	58	0	36	308.537	640.244	5
G	40	58	10	37	312.195	643.902	5
G	40	58	20	38	314.634	635.976	5
G	40	58	30	39	316.463	637.195	5
G	40	58	40	40	317.073	637.195	5
G	40	58	50	41	316.463	640.854	5
G	40	59	0	42	314.024	643.902	5
G	40	59	10	43	312.805	642.073	5
G	40	59	20	44	315.854	645.732	5
G	40	59	30	45	310.366	650.61	5
G	40	59	40	46	317.073	662.195	5
G	40	59	50	47	317.073	663.415	5
G	40	60	0	48	313.415	666.463	5
G	40	60	10	49	310.976	675.61	5
G	40	60	20	50	315.244	686.585	5
G	40	60	30	51	311.585	697.561	5
G	40	60	40	52	315.854	703.659	5
G	40	60	50	53	317.073	714.024	5
G	40	61	0	54	313.415	710.366	5
G	40	61	10	55	310.366	717.073	5
G	40	61	20	56	309.146	718.293	5
G	40	61	30	57	304.268	718.293	5
G	40	61	40	58	298.78	716.463	5
G	40	61	50	59	295.732	720.732	5
G	40	62	0	60	290.854	718.902	5
G	40	62	10	61	290.244	720.122	5
G	40	62	20	62	286.585	725.61	5
G	40	62	30	63	282.317	726.22	5
G	40	62	40	64	282.317	731.098	5
G	40	62	50	65	287.195	729.268	5
G	40	63	0	66	284.756	731.707	5
G	40	63	10	67	276.829	731.098	5
G	40	63	20	68	274.39	735.366	5
G	40	63	30	69	267.683	745.122	5
G	40	63	40	70	276.22	737.195	5
G	41	63	40	70	276.22	737.195	5
G	41	63	40	70	276.22	737.195	6
G	41	63	50	71	277.439	728.659	6
G	41	64	0	72	288.415	732.927	6
G	41	64	10	73	290.854	730.488	6
G	41	64	20	74	284.756	737.195	6
G	41	64	30	75	276.829	736.585	6
G	41	64	40	76	261.585	736.585	6
G	41	64	50	77	259.756	731.707	6
G	41	65	0	78	252.439	732.317	6
G	41	65	10	79	254.268	729.268	6
G	41	65	20	80	257.317	729.268	6
G	41	65	30	81	256.707	734.146	6
G	41	65	40	82	255.488	732.317	6
G	41	65	50	83	234.146	727.439	6
G	41	66	0	84	237.195	733.537	6
G	41	66	10	85	234.756	733.537	6
G	41	66	20	86	238.415	741.463	6
G	41	66	30	87	240.854	749.39	6
G	41	66	40	88	240.854	746.341	6
G	41	66	50	89	240.244	745.732	6
G	41	67	0	90	240.854	737.805	6
G	41	67	10	91	239.024	737.195	6
G	41	67	20	92	240.244	739.024	6
G	41	67	30	93	239.744	738.524	6
G	41	67	40	94	237.805	742.073	6
G	41	67	50	95	237.305	741.573	6
G	41	68	0	96	231.707	743.293	6
G	42	63	40	70	265.854	757.927	5
G	42	63	40	70	265.854	757.927	4
G	42	63	50	71	257.317	754.878	4
G	42	64	0	72	251.829	753.659	4
G	42	64	10	73	245.122	753.049	4
G	42	64	20	74	245.122	758.537	4
G	42	64	30	75	244.512	769.512	4
G	42	64	40	76	246.951	778.659	4
G	42	64	50	77	249.39	788.415	4
G	42	65	0	78	250.61	787.805	4
G	42	65	10	79	250.61	786.585	4
G	42	65	20	80	245.732	781.098	4
G	42	65	30	81	240.244	779.878	4
G	42	65	40	82	237.195	777.439	4
G	42	65	50	83	231.098	776.22	4
G	42	66	0	84	232.927	779.878	4
G	42	66	10	85	232.927	782.927	4
G	42	66	20	86	232.927	787.195	4
G	42	66	30	87	229.268	784.756	4
G	42	66	40	88	230.488	785.366	4
G	42	66	50	89	223.78	775	4
G	42	67	0	90	221.951	775	4
G	42	67	10	91	216.463	773.171	4
G	42	67	20	92	216.463	776.829	4
G	42	67	30	93	215.854	780.488	4
G	42	67	40	94	215.244	780.488	4
G	42	67	50	95	213.415	777.439	4
G	42	68	0	96	209.146	778.049	4
