# Supplementary material for: Embryo‐uterine interaction coordinates mouse embryogenesis during implantation
Source: EMBO J. 2023 Jul 31;42(17):e113280. doi: 10.15252/embj.2022113280 (PMC10476174; doi:10.15252/embj.2022113280)
Supplement: Supplementary file 18 — Source Data for Figure 5 [file EMBJ-42-e113280-s014.zip › Figure 5/Panel d/Length quantification.csv]

Time (hours)	Length (micrometers)	Embryo_ID
50	85.35	210909
51	86.93	210909
52	97.15	210909
53	109.35	210909
54	117.21	210909
55	121.54	210909
56	131.37	210909
57	142.39	210909
58	139.63	210909
59	156.55	210909
60	163.43	210909
61	168.74	210909
62	176.21	210909
63	187.92	210909
64	184.57	210909
65	189.98	210909
66	191.16	210909
56	117.34	210903
57	128.36	210903
58	139.88	210903
59	146.25	210903
60	159.1	210903
61	162.3	210903
62	174.39	210903
63	185.54	210903
64	182.35	210903
65	186.47	210903
66	192.37	210903
67	199.83	210903
68	202.28	210903
52	86.63	210906
53	86.14	210906
54	91.25	210906
55	97.55	210906
56	102.27	210906
57	111.31	210906
58	116.82	210906
59	123.9	210906
60	135.31	210906
61	134.91	210906
62	131.77	210906
63	127.83	210906
64	130.19	210906
65	133.34	210906
66	134.91	210906
67	141.21	210906
68	146.52	210906
