# Supplementary material for: Embryo‐uterine interaction coordinates mouse embryogenesis during implantation
Source: EMBO J. 2023 Jul 31;42(17):e113280. doi: 10.15252/embj.2022113280 (PMC10476174; doi:10.15252/embj.2022113280)
Supplement: Supplementary file 18 — Source Data for Figure 5 [file EMBJ-42-e113280-s014.zip › Figure 5/Panel f/Volume quantification.csv]

Time (hours)	Dataset ID	Volume (cubic micrometers)
56	210903	159994
64	210903	289297
56	210518	77825
64	210518	150419
56	210906	65919
64	210906	105666
