# Supplementary material for: Embryo‐uterine interaction coordinates mouse embryogenesis during implantation
Source: EMBO J. 2023 Jul 31;42(17):e113280. doi: 10.15252/embj.2022113280 (PMC10476174; doi:10.15252/embj.2022113280)
Supplement: Supplementary file 19 — Source Data for Figure 6 [file EMBJ-42-e113280-s015.zip]

Archive with 24 entries (16 files):
- Figure 6/
- Figure 6/.DS_Store
- __MACOSX/Figure 6/._.DS_Store
- Figure 6/Panel i and j/
- Figure 6/Panel b/
- Figure 6/Panel e/
- Figure 6/Panel c and d/
- Figure 6/Panel f/
- Figure 6/Panel h/
- Figure 6/Panel g/
- Figure 6/Panel i and j/Displacement analysis.csv
- __MACOSX/Figure 6/Panel i and j/._Displacement analysis.csv
- Figure 6/Panel b/Video S9.mp4
- __MACOSX/Figure 6/Panel b/._Video S9.mp4
- Figure 6/Panel e/Video S9b.avi
- Figure 6/Panel c and d/TB migration tracks.csv
- __MACOSX/Figure 6/Panel c and d/._TB migration tracks.csv
- Figure 6/Panel f/D3_3E-uterus_Rac1 het.tif
- Figure 6/Panel f/D3_3E-uterus_Rac1 del.tif
- Figure 6/Panel f/D3_3E-uterus_Rac1 WT.tif
- Figure 6/Panel h/EPI cell counts.csv
- __MACOSX/Figure 6/Panel h/._EPI cell counts.csv
- Figure 6/Panel g/Embryo length quantification.csv
- __MACOSX/Figure 6/Panel g/._Embryo length quantification.csv
