# Supplementary material for: Embryo‐uterine interaction coordinates mouse embryogenesis during implantation
Source: EMBO J. 2023 Jul 31;42(17):e113280. doi: 10.15252/embj.2022113280 (PMC10476174; doi:10.15252/embj.2022113280)
Supplement: Supplementary file 19 — Source Data for Figure 6 [file EMBJ-42-e113280-s015.zip › Figure 6/Panel i and j/Displacement analysis.csv]

Dataset	Orientation	Displacing tissue	Z stack ID	Line ID	Time post E3.5 (hours)	Normalized displacement (um)
210909	Downward	EPI	15	1	54	-0.885
210909	Downward	EPI	15	1	55	-6.0475
210909	Downward	EPI	15	1	56	-11.6525
210909	Downward	EPI	15	1	57	-20.06
210909	Downward	EPI	15	1	58	-29.3525
210909	Downward	EPI	15	1	59	-42.185
210909	Downward	EPI	15	1	60	-50.445
210909	Downward	EPI	15	1	61	-57.3775
210909	Downward	EPI	15	1	62	-67.4075
210909	Downward	EPI	15	1	63	-74.93
210909	Downward	EPI	15	1	64	-82.895
210909	Downward	EPI	15	1	65	-89.385
210909	Downward	EPI	15	1	66	-92.1875
210909	Downward	EPI	15	1	67	-97.4975
210909	Downward	EPI	15	1	68	-98.3825
210909	Downward	EPI	15	2	54	-5.9983
210909	Downward	EPI	15	2	55	-13.9633
210909	Downward	EPI	15	2	56	-20.5517
210909	Downward	EPI	15	2	57	-25.075
210909	Downward	EPI	15	2	58	-28.5167
210909	Downward	EPI	15	2	59	-35.4983
210909	Downward	EPI	15	2	60	-41.9883
210909	Downward	EPI	15	2	61	-44.7417
210909	Downward	EPI	15	2	62	-49.6583
210909	Downward	EPI	15	2	63	-56.345
210909	Downward	EPI	15	2	64	-60.18
210909	Downward	EPI	15	2	65	-63.6217
210909	Downward	EPI	15	2	66	-68.735
210909	Downward	EPI	15	2	67	-71.7833
210909	Downward	EPI	15	2	68	-76.3067
210909	Downward	EPI	30	1	54	1.18
210909	Downward	EPI	30	1	55	-3.3925
210909	Downward	EPI	30	1	56	-9.8825
210909	Downward	EPI	30	1	57	-14.0125
210909	Downward	EPI	30	1	58	-20.7975
210909	Downward	EPI	30	1	59	-34.81
210909	Downward	EPI	30	1	60	-45.2825
210909	Downward	EPI	30	1	61	-54.87
210909	Downward	EPI	30	1	62	-66.8175
210909	Downward	EPI	30	1	63	-71.685
210909	Downward	EPI	30	1	64	-74.4875
210909	Downward	EPI	30	1	65	-78.9125
210909	Downward	EPI	30	1	66	-83.0425
210909	Downward	EPI	30	1	67	-80.9775
210909	Downward	EPI	30	1	68	-83.6325
210909	Downward	EPI	30	2	54	5.7525
210909	Downward	EPI	30	2	55	1.6225
210909	Downward	EPI	30	2	56	-10.1775
210909	Downward	EPI	30	2	57	-21.24
210909	Downward	EPI	30	2	58	-29.6475
210909	Downward	EPI	30	2	59	-39.0875
210909	Downward	EPI	30	2	60	-41.7425
210909	Downward	EPI	30	2	61	-46.02
210909	Downward	EPI	30	2	62	-52.9525
210909	Downward	EPI	30	2	63	-58.5575
210909	Downward	EPI	30	2	64	-60.3275
210909	Downward	EPI	30	2	65	-63.8675
210909	Downward	EPI	30	2	66	-68.735
210909	Downward	EPI	30	2	67	-71.2425
210909	Downward	EPI	30	2	68	-74.7825
210909	Downward	EPI	30	3	54	1.0325
210909	Downward	EPI	30	3	55	-8.4075
210909	Downward	EPI	30	3	56	-16.225
210909	Downward	EPI	30	3	57	-21.83
210909	Downward	EPI	30	3	58	-26.1075
210909	Downward	EPI	30	3	59	-30.68
210909	Downward	EPI	30	3	60	-33.925
210909	Downward	EPI	30	3	61	-34.9575
210909	Downward	EPI	30	3	62	-38.2025
210909	Downward	EPI	30	3	63	-41.89
210909	Downward	EPI	30	3	64	-45.43
210909	Downward	EPI	30	3	65	-48.97
210909	Downward	EPI	30	3	66	-53.395
210909	Downward	EPI	30	3	67	-57.9675
210909	Downward	EPI	30	3	68	-60.6225
210909	Downward	EPI	45	1	54	3.7367
210909	Downward	EPI	45	1	55	-4.6216
210909	Downward	EPI	45	1	56	-14.0616
210909	Downward	EPI	45	1	57	-22.0266
210909	Downward	EPI	45	1	58	-27.8283
210909	Downward	EPI	45	1	59	-35.2033
210909	Downward	EPI	45	1	60	-41.4966
210909	Downward	EPI	45	1	61	-46.02
210909	Downward	EPI	45	1	62	-54.87
210909	Downward	EPI	45	1	63	-66.375
210909	Downward	EPI	45	1	64	-70.7016
210909	Downward	EPI	45	1	65	-74.34
210909	Downward	EPI	45	1	66	-77.7816
210909	Downward	EPI	45	1	67	-82.7966
210909	Downward	EPI	45	1	68	-87.025
210909	Downward	EPI	45	2	54	3.7367
210909	Downward	EPI	45	2	55	-4.6216
210909	Downward	EPI	45	2	56	-14.0616
210909	Downward	EPI	45	2	57	-22.0266
210909	Downward	EPI	45	2	58	-27.8283
210909	Downward	EPI	45	2	59	-35.2033
210909	Downward	EPI	45	2	60	-41.4966
210909	Downward	EPI	45	2	61	-46.02
210909	Downward	EPI	45	2	62	-54.87
210909	Downward	EPI	45	2	63	-66.375
210909	Downward	EPI	45	2	64	-70.7016
210909	Downward	EPI	45	2	65	-74.34
210909	Downward	EPI	45	2	66	-77.7816
210909	Downward	EPI	45	2	67	-82.7966
210909	Downward	EPI	45	2	68	-87.025
210909	Downward	EPI	60	2	54	1.6225
210909	Downward	EPI	60	2	55	-5.7525
210909	Downward	EPI	60	2	56	-13.4225
210909	Downward	EPI	60	2	57	-20.2075
210909	Downward	EPI	60	2	58	-27.14
210909	Downward	EPI	60	2	59	-35.695
210909	Downward	EPI	60	2	60	-42.9225
210909	Downward	EPI	60	2	61	-48.085
210909	Downward	EPI	60	2	62	-53.2475
210909	Downward	EPI	60	2	63	-57.82
210909	Downward	EPI	60	2	64	-61.95
210909	Downward	EPI	60	2	65	-67.555
210909	Downward	EPI	60	2	66	-70.3575
210909	Downward	EPI	60	2	67	-72.57
210909	Downward	EPI	60	2	68	-74.93
210909	Downward	EPI	60	3	54	1.6225
210909	Downward	EPI	60	3	55	-4.2775
210909	Downward	EPI	60	3	56	-11.9475
210909	Downward	EPI	60	3	57	-21.535
210909	Downward	EPI	60	3	58	-27.73
210909	Downward	EPI	60	3	59	-33.63
210909	Downward	EPI	60	3	60	-39.6775
210909	Downward	EPI	60	3	61	-41.7425
210909	Downward	EPI	60	3	62	-44.84
210909	Downward	EPI	60	3	63	-50.445
210909	Downward	EPI	60	3	64	-52.51
210909	Downward	EPI	60	3	65	-57.6725
210909	Downward	EPI	60	3	66	-62.3925
210909	Downward	EPI	60	3	67	-65.6375
210909	Downward	EPI	60	3	68	-66.5225
210909	Downward	TE_inner	15	1	54	-27.14
210909	Downward	TE_inner	15	1	55	-31.86
210909	Downward	TE_inner	15	1	56	-38.055
210909	Downward	TE_inner	15	1	57	-43.8075
210909	Downward	TE_inner	15	1	58	-50.5925
210909	Downward	TE_inner	15	1	59	-56.4925
210909	Downward	TE_inner	15	1	60	-63.72
210909	Downward	TE_inner	15	1	61	-71.2425
210909	Downward	TE_inner	15	1	62	-76.5525
210909	Downward	TE_inner	15	1	63	-82.1575
210909	Downward	TE_inner	15	1	64	-88.0575
210909	Downward	TE_inner	15	1	65	-95.285
210909	Downward	TE_inner	15	1	66	-100.005
210909	Downward	TE_inner	15	1	67	-105.905
210909	Downward	TE_inner	15	1	68	-111.215
210909	Downward	TE_inner	15	2	54	-20.945
210909	Downward	TE_inner	15	2	55	-28.91
210909	Downward	TE_inner	15	2	56	-32.8925
210909	Downward	TE_inner	15	2	57	-38.4975
210909	Downward	TE_inner	15	2	58	-42.48
210909	Downward	TE_inner	15	2	59	-47.6425
210909	Downward	TE_inner	15	2	60	-49.7075
210909	Downward	TE_inner	15	2	61	-53.2475
210909	Downward	TE_inner	15	2	62	-61.8025
210909	Downward	TE_inner	15	2	63	-67.7025
210909	Downward	TE_inner	15	2	64	-73.75
210909	Downward	TE_inner	15	2	65	-80.24
210909	Downward	TE_inner	15	2	66	-84.5175
210909	Downward	TE_inner	15	2	67	-90.1225
210909	Downward	TE_inner	15	2	68	-93.0725
210909	Downward	TE_inner	30	1	54	-29.5
210909	Downward	TE_inner	30	1	55	-37.76
210909	Downward	TE_inner	30	1	56	-41.1525
210909	Downward	TE_inner	30	1	57	-44.3975
210909	Downward	TE_inner	30	1	58	-46.02
210909	Downward	TE_inner	30	1	59	-52.6575
210909	Downward	TE_inner	30	1	60	-59.295
210909	Downward	TE_inner	30	1	61	-65.785
210909	Downward	TE_inner	30	1	62	-74.045
210909	Downward	TE_inner	30	1	63	-87.91
210909	Downward	TE_inner	30	1	64	-103.545
210909	Downward	TE_inner	30	1	65	-102.955
210909	Downward	TE_inner	30	1	66	-113.1325
210909	Downward	TE_inner	30	1	67	-118.295
210909	Downward	TE_inner	30	1	68	-114.9025
210909	Downward	TE_inner	30	2	54	-21.535
210909	Downward	TE_inner	30	2	55	-30.2375
210909	Downward	TE_inner	30	2	56	-30.5325
210909	Downward	TE_inner	30	2	57	-36.875
210909	Downward	TE_inner	30	2	58	-41.4475
210909	Downward	TE_inner	30	2	59	-46.905
210909	Downward	TE_inner	30	2	60	-48.085
210909	Downward	TE_inner	30	2	61	-50.5925
210909	Downward	TE_inner	30	2	62	-59.885
210909	Downward	TE_inner	30	2	63	-63.72
210909	Downward	TE_inner	30	2	64	-67.7025
210909	Downward	TE_inner	30	2	65	-70.9475
210909	Downward	TE_inner	30	2	66	-74.34
210909	Downward	TE_inner	30	2	67	-75.52
210909	Downward	TE_inner	30	2	68	-78.9125
210909	Downward	TE_inner	30	3	54	-20.945
210909	Downward	TE_inner	30	3	55	-26.6975
210909	Downward	TE_inner	30	3	56	-28.615
210909	Downward	TE_inner	30	3	57	-31.86
210909	Downward	TE_inner	30	3	58	-31.565
210909	Downward	TE_inner	30	3	59	-34.6625
210909	Downward	TE_inner	30	3	60	-39.3825
210909	Downward	TE_inner	30	3	61	-45.2825
210909	Downward	TE_inner	30	3	62	-51.7725
210909	Downward	TE_inner	30	3	63	-59.295
210909	Downward	TE_inner	30	3	64	-64.1625
210909	Downward	TE_inner	30	3	65	-67.9975
210909	Downward	TE_inner	30	3	66	-73.6025
210909	Downward	TE_inner	30	3	67	-78.0275
210909	Downward	TE_inner	30	3	68	-83.6325
210909	Downward	TE_inner	45	1	54	-19.4208
210909	Downward	TE_inner	45	1	55	-26.6483
210909	Downward	TE_inner	45	1	56	-32.6958
210909	Downward	TE_inner	45	1	57	-35.0558
210909	Downward	TE_inner	45	1	58	-39.6283
210909	Downward	TE_inner	45	1	59	-46.5608
210909	Downward	TE_inner	45	1	60	-50.2483
210909	Downward	TE_inner	45	1	61	-61.9008
210909	Downward	TE_inner	45	1	62	-69.4233
210909	Downward	TE_inner	45	1	63	-72.6683
210909	Downward	TE_inner	45	1	64	-79.6008
210909	Downward	TE_inner	45	1	65	-84.6158
210909	Downward	TE_inner	45	1	66	-87.1233
210909	Downward	TE_inner	45	1	67	-90.8108
210909	Downward	TE_inner	45	1	68	-95.3833
210909	Downward	TE_inner	45	2	54	-32.6958
210909	Downward	TE_inner	45	2	55	-38.3008
210909	Downward	TE_inner	45	2	56	-41.9883
210909	Downward	TE_inner	45	2	57	-46.4133
210909	Downward	TE_inner	45	2	58	-50.5433
210909	Downward	TE_inner	45	2	59	-53.7883
210909	Downward	TE_inner	45	2	60	-59.3933
210909	Downward	TE_inner	45	2	61	-66.9158
210909	Downward	TE_inner	45	2	62	-73.2583
210909	Downward	TE_inner	45	2	63	-78.4208
210909	Downward	TE_inner	45	2	64	-83.8783
210909	Downward	TE_inner	45	2	65	-89.3358
210909	Downward	TE_inner	45	2	66	-92.7283
210909	Downward	TE_inner	45	2	67	-99.3658
210909	Downward	TE_inner	45	2	68	-101.2833
210909	Downward	TE_inner	60	2	54	-24.485
210909	Downward	TE_inner	60	2	55	-27.8775
210909	Downward	TE_inner	60	2	56	-31.7125
210909	Downward	TE_inner	60	2	57	-34.6625
210909	Downward	TE_inner	60	2	58	-38.94
210909	Downward	TE_inner	60	2	59	-46.315
210909	Downward	TE_inner	60	2	60	-52.805
210909	Downward	TE_inner	60	2	61	-58.5575
210909	Downward	TE_inner	60	2	62	-64.015
210909	Downward	TE_inner	60	2	63	-70.8
210909	Downward	TE_inner	60	2	64	-74.635
210909	Downward	TE_inner	60	2	65	-78.6175
210909	Downward	TE_inner	60	2	66	-82.1575
210909	Downward	TE_inner	60	2	67	-86.435
210909	Downward	TE_inner	60	2	68	-86.5825
210909	Downward	TE_inner	60	3	54	-12.8325
210909	Downward	TE_inner	60	3	55	-16.815
210909	Downward	TE_inner	60	3	56	-24.3375
210909	Downward	TE_inner	60	3	57	-31.1225
210909	Downward	TE_inner	60	3	58	-35.4
210909	Downward	TE_inner	60	3	59	-42.6275
210909	Downward	TE_inner	60	3	60	-49.7075
210909	Downward	TE_inner	60	3	61	-53.8375
210909	Downward	TE_inner	60	3	62	-57.0825
210909	Downward	TE_inner	60	3	63	-60.6225
210909	Downward	TE_inner	60	3	64	-63.8675
210909	Downward	TE_inner	60	3	65	-64.4575
210909	Downward	TE_inner	60	3	66	-69.62
210909	Downward	TE_inner	60	3	67	-70.6525
210909	Downward	TE_inner	60	3	68	-70.9475
210906	Downward	EPI	45	1	54	-7.8175
210906	Downward	EPI	45	1	55	-11.7509
210906	Downward	EPI	45	1	56	-16.9625
210906	Downward	EPI	45	1	57	-21.5842
210906	Downward	EPI	45	1	58	-31.9092
210906	Downward	EPI	45	1	59	-41.6442
210906	Downward	EPI	45	1	60	-48.3308
210906	Downward	EPI	45	1	61	-48.9208
210906	Downward	EPI	45	1	62	-45.9708
210906	Downward	EPI	45	1	63	-51.6742
210906	Downward	EPI	45	1	64	-49.6092
210906	Downward	EPI	45	1	65	-49.0192
210906	Downward	EPI	45	1	66	-50.7892
210906	Downward	EPI	45	1	67	-54.2309
210906	Downward	EPI	45	1	68	-58.8525
210906	Downward	EPI	45	2	54	0.885
210906	Downward	EPI	45	2	55	-2.655
210906	Downward	EPI	45	2	56	-6.9325
210906	Downward	EPI	45	2	57	-11.3575
210906	Downward	EPI	45	2	58	-16.9625
210906	Downward	EPI	45	2	59	-24.0425
210906	Downward	EPI	45	2	60	-32.745
210906	Downward	EPI	45	2	61	-36.58
210906	Downward	EPI	45	2	62	-40.8575
210906	Downward	EPI	45	2	63	-42.48
210906	Downward	EPI	45	2	64	-36.4325
210906	Downward	EPI	45	2	65	-37.3175
210906	Downward	EPI	45	2	66	-43.2175
210906	Downward	EPI	45	2	67	-43.66
210906	Downward	EPI	45	2	68	-51.33
210906	Downward	EPI	45	3	54	2.2125
210906	Downward	EPI	45	3	55	-0.885
210906	Downward	EPI	45	3	56	-7.2275
210906	Downward	EPI	45	3	57	-10.325
210906	Downward	EPI	45	3	58	-16.6675
210906	Downward	EPI	45	3	59	-17.5525
210906	Downward	EPI	45	3	60	-21.83
210906	Downward	EPI	45	3	61	-28.7625
210906	Downward	EPI	45	3	62	-34.81
210906	Downward	EPI	45	3	63	-34.3675
210906	Downward	EPI	45	3	64	-35.5475
210906	Downward	EPI	45	3	65	-35.4
210906	Downward	EPI	45	3	66	-39.3825
210906	Downward	EPI	45	3	67	-41.595
210906	Downward	EPI	45	3	68	-41.4475
210906	Downward	EPI	60	1	54	4.425
210906	Downward	EPI	60	1	55	-2.5075
210906	Downward	EPI	60	1	56	-6.3425
210906	Downward	EPI	60	1	57	-13.275
210906	Downward	EPI	60	1	58	-19.9125
210906	Downward	EPI	60	1	59	-29.3525
210906	Downward	EPI	60	1	60	-34.0725
210906	Downward	EPI	60	1	61	-36.58
210906	Downward	EPI	60	1	62	-40.12
210906	Downward	EPI	60	1	63	-42.3325
210906	Downward	EPI	60	1	64	-41.595
210906	Downward	EPI	60	1	65	-41.595
210906	Downward	EPI	60	1	66	-45.135
210906	Downward	EPI	60	1	67	-45.8725
210906	Downward	EPI	60	1	68	-47.79
210906	Downward	EPI	60	2	54	3.9825
210906	Downward	EPI	60	2	55	-0.1475
210906	Downward	EPI	60	2	56	-6.0475
210906	Downward	EPI	60	2	57	-9.2925
210906	Downward	EPI	60	2	58	-15.045
210906	Downward	EPI	60	2	59	-25.075
210906	Downward	EPI	60	2	60	-32.3025
210906	Downward	EPI	60	2	61	-34.6625
210906	Downward	EPI	60	2	62	-35.8425
210906	Downward	EPI	60	2	63	-39.6775
210906	Downward	EPI	60	2	64	-37.76
210906	Downward	EPI	60	2	65	-37.465
210906	Downward	EPI	60	2	66	-40.5625
210906	Downward	EPI	60	2	67	-41.89
210906	Downward	EPI	60	2	68	-49.56
210906	Downward	EPI	60	3	54	4.2775
210906	Downward	EPI	60	3	55	0.885
210906	Downward	EPI	60	3	56	-3.3925
210906	Downward	EPI	60	3	57	-6.6375
210906	Downward	EPI	60	3	58	-11.3575
210906	Downward	EPI	60	3	59	-25.37
210906	Downward	EPI	60	3	60	-31.4175
210906	Downward	EPI	60	3	61	-32.3025
210906	Downward	EPI	60	3	62	-34.81
210906	Downward	EPI	60	3	63	-33.63
210906	Downward	EPI	60	3	64	-30.09
210906	Downward	EPI	60	3	65	-32.5975
210906	Downward	EPI	60	3	66	-37.9075
210906	Downward	EPI	60	3	67	-39.9725
210906	Downward	EPI	60	3	68	-45.43
210906	Downward	EPI	75	1	54	-7.2275
210906	Downward	EPI	75	1	55	-9.44
210906	Downward	EPI	75	1	56	-8.7025
210906	Downward	EPI	75	1	57	-6.195
210906	Downward	EPI	75	1	58	-13.275
210906	Downward	EPI	75	1	59	-25.075
210906	Downward	EPI	75	1	60	-28.91
210906	Downward	EPI	75	1	61	-30.2375
210906	Downward	EPI	75	1	62	-30.5325
210906	Downward	EPI	75	1	63	-31.4175
210906	Downward	EPI	75	1	64	-33.63
210906	Downward	EPI	75	1	65	-40.2675
210906	Downward	EPI	75	1	66	-40.12
210906	Downward	EPI	75	1	67	-40.71
210906	Downward	EPI	75	1	68	-43.2175
210906	Downward	TE_inner	45	1	54	-28.615
210906	Downward	TE_inner	45	1	55	-34.0725
210906	Downward	TE_inner	45	1	56	-36.6538
210906	Downward	TE_inner	45	1	57	-39.4563
210906	Downward	TE_inner	45	1	58	-45.2088
210906	Downward	TE_inner	45	1	59	-52.8788
210906	Downward	TE_inner	45	1	60	-56.7875
210906	Downward	TE_inner	45	1	61	-57.1563
210906	Downward	TE_inner	45	1	62	-56.5663
210906	Downward	TE_inner	45	1	63	-58.705
210906	Downward	TE_inner	45	1	64	-61.7288
210906	Downward	TE_inner	45	1	65	-63.72
210906	Downward	TE_inner	45	1	66	-67.0388
210906	Downward	TE_inner	45	1	67	-67.555
210906	Downward	TE_inner	45	1	68	-70.2838
210906	Downward	TE_inner	45	2	54	-16.9625
210906	Downward	TE_inner	45	2	55	-19.9125
210906	Downward	TE_inner	45	2	56	-24.19
210906	Downward	TE_inner	45	2	57	-28.32
210906	Downward	TE_inner	45	2	58	-30.975
210906	Downward	TE_inner	45	2	59	-36.7275
210906	Downward	TE_inner	45	2	60	-41.4475
210906	Downward	TE_inner	45	2	61	-44.1025
210906	Downward	TE_inner	45	2	62	-47.9375
210906	Downward	TE_inner	45	2	63	-47.79
210906	Downward	TE_inner	45	2	64	-45.135
210906	Downward	TE_inner	45	2	65	-61.065
210906	Downward	TE_inner	45	2	66	-68.44
210906	Downward	TE_inner	45	2	67	-77.585
210906	Downward	TE_inner	45	2	68	-75.0775
210906	Downward	TE_inner	45	3	54	-15.93
210906	Downward	TE_inner	45	3	55	-13.4225
210906	Downward	TE_inner	45	3	56	-13.865
210906	Downward	TE_inner	45	3	57	-16.52
210906	Downward	TE_inner	45	3	58	-20.7975
210906	Downward	TE_inner	45	3	59	-25.37
210906	Downward	TE_inner	45	3	60	-33.4825
210906	Downward	TE_inner	45	3	61	-41.005
210906	Downward	TE_inner	45	3	62	-42.9225
210906	Downward	TE_inner	45	3	63	-44.84
210906	Downward	TE_inner	45	3	64	-47.6425
210906	Downward	TE_inner	45	3	65	-48.2325
210906	Downward	TE_inner	45	3	66	-50.74
210906	Downward	TE_inner	45	3	67	-51.92
210906	Downward	TE_inner	45	3	68	-55.46
210906	Downward	TE_inner	60	1	54	-17.2575
210906	Downward	TE_inner	60	1	55	-21.6825
210906	Downward	TE_inner	60	1	56	-22.42
210906	Downward	TE_inner	60	1	57	-26.6975
210906	Downward	TE_inner	60	1	58	-30.5325
210906	Downward	TE_inner	60	1	59	-33.1875
210906	Downward	TE_inner	60	1	60	-37.3175
210906	Downward	TE_inner	60	1	61	-44.545
210906	Downward	TE_inner	60	1	62	-46.7575
210906	Downward	TE_inner	60	1	63	-47.2
210906	Downward	TE_inner	60	1	64	-50.8875
210906	Downward	TE_inner	60	1	65	-53.1
210906	Downward	TE_inner	60	1	66	-61.2125
210906	Downward	TE_inner	60	1	67	-64.4575
210906	Downward	TE_inner	60	1	68	-66.5225
210906	Downward	TE_inner	60	2	54	-19.765
210906	Downward	TE_inner	60	2	55	-24.6325
210906	Downward	TE_inner	60	2	56	-27.73
210906	Downward	TE_inner	60	2	57	-28.4675
210906	Downward	TE_inner	60	2	58	-31.1225
210906	Downward	TE_inner	60	2	59	-37.9075
210906	Downward	TE_inner	60	2	60	-42.3325
210906	Downward	TE_inner	60	2	61	-43.66
210906	Downward	TE_inner	60	2	62	-47.0525
210906	Downward	TE_inner	60	2	63	-48.675
210906	Downward	TE_inner	60	2	64	-48.675
210906	Downward	TE_inner	60	2	65	-49.56
210906	Downward	TE_inner	60	2	66	-59.885
210906	Downward	TE_inner	60	2	67	-70.8
210906	Downward	TE_inner	60	2	68	-73.455
210906	Downward	TE_inner	60	3	54	-17.995
210906	Downward	TE_inner	60	3	55	-18.7325
210906	Downward	TE_inner	60	3	56	-23.1575
210906	Downward	TE_inner	60	3	57	-23.6
210906	Downward	TE_inner	60	3	58	-28.91
210906	Downward	TE_inner	60	3	59	-33.04
210906	Downward	TE_inner	60	3	60	-36.58
210906	Downward	TE_inner	60	3	61	-45.43
210906	Downward	TE_inner	60	3	62	-47.495
210906	Downward	TE_inner	60	3	63	-47.0525
210906	Downward	TE_inner	60	3	64	-45.2825
210906	Downward	TE_inner	60	3	65	-45.135
210906	Downward	TE_inner	60	3	66	-46.1675
210906	Downward	TE_inner	60	3	67	-45.725
210906	Downward	TE_inner	60	3	68	-48.2325
210906	Downward	TE_inner	75	1	54	-16.9625
210906	Downward	TE_inner	75	1	55	-21.3875
210906	Downward	TE_inner	75	1	56	-24.9275
210906	Downward	TE_inner	75	1	57	-26.4025
210906	Downward	TE_inner	75	1	58	-31.565
210906	Downward	TE_inner	75	1	59	-35.695
210906	Downward	TE_inner	75	1	60	-38.055
210906	Downward	TE_inner	75	1	61	-40.2675
210906	Downward	TE_inner	75	1	62	-42.185
210906	Downward	TE_inner	75	1	63	-44.545
210906	Downward	TE_inner	75	1	64	-51.92
210906	Downward	TE_inner	75	1	65	-53.2475
210906	Downward	TE_inner	75	1	66	-54.1325
210906	Downward	TE_inner	75	1	67	-57.82
210906	Downward	TE_inner	75	1	68	-58.8525
211014	Upward	EPI	75	1	54	76.8967
211014	Upward	EPI	75	1	55	87.2217
211014	Upward	EPI	75	1	56	111.8542
211014	Upward	EPI	75	1	57	121.3434
211014	Upward	EPI	75	1	58	119.5734
211014	Upward	EPI	75	1	59	123.015
211014	Upward	EPI	75	1	60	123.9984
211014	Upward	EPI	75	1	61	128.5217
211014	Upward	EPI	75	1	62	126.26
211014	Upward	EPI	75	1	63	121.5154
211014	Upward	EPI	75	1	64	121.0729
211014	Upward	EPI	75	1	65	104.135
211014	Upward	EPI	75	1	66	110.5759
211014	Upward	EPI	75	1	67	115.6892
211014	Upward	EPI	75	2	54	76.7983
211014	Upward	EPI	75	2	55	86.6317
211014	Upward	EPI	75	2	56	97.7433
211014	Upward	EPI	75	2	57	96.8583
211014	Upward	EPI	75	2	58	102.365
211014	Upward	EPI	75	2	59	103.84
211014	Upward	EPI	75	2	60	105.2167
211014	Upward	EPI	75	2	61	102.955
211014	Upward	EPI	75	2	62	101.2833
211014	Upward	EPI	75	2	63	98.6283
211014	Upward	EPI	75	2	64	101.185
211014	Upward	EPI	75	2	65	97.645
211014	Upward	EPI	75	2	66	98.1367
211014	Upward	EPI	75	2	67	97.94
211014	Upward	EPI	75	3	54	71.4883
211014	Upward	EPI	75	3	55	94.5967
211014	Upward	EPI	75	3	56	98.53
211014	Upward	EPI	75	3	57	98.7267
211014	Upward	EPI	75	3	58	100.2508
211014	Upward	EPI	75	3	59	99.2183
211014	Upward	EPI	75	3	60	101.6275
211014	Upward	EPI	75	3	61	97.9892
211014	Upward	EPI	75	3	62	97.8908
211014	Upward	EPI	75	3	63	98.0383
211014	Upward	EPI	75	3	64	97.8908
211014	Upward	EPI	75	3	65	95.7767
211014	Upward	EPI	75	3	66	99.2675
211014	Upward	EPI	75	3	67	100.1033
211014	Upward	TE_inner	75	1	54	126.6534
211014	Upward	TE_inner	75	1	55	116.525
211014	Upward	TE_inner	75	1	56	124.49
211014	Upward	TE_inner	75	1	57	130.4884
211014	Upward	TE_inner	75	1	58	124.7604
211014	Upward	TE_inner	75	1	59	129.4067
211014	Upward	TE_inner	75	1	60	131.398
211014	Upward	TE_inner	75	1	61	132.7992
211014	Upward	TE_inner	75	1	62	136.8554
211014	Upward	TE_inner	75	1	63	131.5454
211014	Upward	TE_inner	75	1	64	129.2592
211014	Upward	TE_inner	75	1	65	133.6104
211014	Upward	TE_inner	75	1	66	132.8729
211014	Upward	TE_inner	75	1	67	133.0942
211014	Upward	TE_inner	75	2	54	98.235
211014	Upward	TE_inner	75	2	55	97.4975
211014	Upward	TE_inner	75	2	56	98.3087
211014	Upward	TE_inner	75	2	57	101.185
211014	Upward	TE_inner	75	2	58	103.9138
211014	Upward	TE_inner	75	2	59	106.5688
211014	Upward	TE_inner	75	2	60	108.4862
211014	Upward	TE_inner	75	2	61	105.315
211014	Upward	TE_inner	75	2	62	105.905
211014	Upward	TE_inner	75	2	63	110.7725
211014	Upward	TE_inner	75	2	64	110.625
211014	Upward	TE_inner	75	2	65	101.3325
211014	Upward	TE_inner	75	2	66	99.2675
211014	Upward	TE_inner	75	2	67	98.825
211014	Upward	TE_inner	75	3	54	98.9725
211014	Upward	TE_inner	75	3	55	98.9725
211014	Upward	TE_inner	75	3	56	99.12
211014	Upward	TE_inner	75	3	57	102.5125
211014	Upward	TE_inner	75	3	58	101.8488
211014	Upward	TE_inner	75	3	59	104.2825
211014	Upward	TE_inner	75	3	60	104.3562
211014	Upward	TE_inner	75	3	61	102.5862
211014	Upward	TE_inner	75	3	62	102.1437
211014	Upward	TE_inner	75	3	63	102.5862
211014	Upward	TE_inner	75	3	64	100.595
211014	Upward	TE_inner	75	3	65	100.0787
211014	Upward	TE_inner	75	3	66	100.89
211014	Upward	TE_inner	75	3	67	101.1112
211014	Upward	EPI	90	1	54	63.0317
211014	Upward	EPI	90	1	55	81.2234
211014	Upward	EPI	90	1	56	89.09
211014	Upward	EPI	90	1	57	94.8917
211014	Upward	EPI	90	1	58	95.6784
211014	Upward	EPI	90	1	59	96.0717
211014	Upward	EPI	90	1	60	95.9734
211014	Upward	EPI	90	1	61	96.465
211014	Upward	EPI	90	1	62	94.4
211014	Upward	EPI	90	1	63	88.4017
211014	Upward	EPI	90	1	64	80.7317
211014	Upward	EPI	90	1	65	88.0084
211014	Upward	EPI	90	1	66	85.3534
211014	Upward	EPI	90	1	67	88.795
211014	Upward	EPI	90	2	54	64.1133
211014	Upward	EPI	90	2	55	74.34
211014	Upward	EPI	90	2	56	79.4533
211014	Upward	EPI	90	2	57	81.0266
211014	Upward	EPI	90	2	58	81.715
211014	Upward	EPI	90	2	59	83.2883
211014	Upward	EPI	90	2	60	74.2416
211014	Upward	EPI	90	2	61	75.225
211014	Upward	EPI	90	2	62	75.6183
211014	Upward	EPI	90	2	63	77.1916
211014	Upward	EPI	90	2	64	78.765
211014	Upward	EPI	90	2	65	73.6516
211014	Upward	EPI	90	2	66	79.4533
211014	Upward	EPI	90	2	67	82.2066
211014	Upward	EPI	90	3	54	52.805
211014	Upward	EPI	90	3	55	64.9
211014	Upward	EPI	90	3	56	74.34
211014	Upward	EPI	90	3	57	78.765
211014	Upward	EPI	90	3	58	80.0433
211014	Upward	EPI	90	3	59	80.6825
211014	Upward	EPI	90	3	60	82.8212
211014	Upward	EPI	90	3	61	83.0425
211014	Upward	EPI	90	3	62	83.9275
211014	Upward	EPI	90	3	63	83.9275
211014	Upward	EPI	90	3	64	84.8862
211014	Upward	EPI	90	3	65	85.6237
211014	Upward	EPI	90	3	66	85.55
211014	Upward	EPI	90	3	67	86.14
211014	Upward	TE_inner	90	1	54	87.8117
211014	Upward	TE_inner	90	1	55	90.86
211014	Upward	TE_inner	90	1	56	93.7117
211014	Upward	TE_inner	90	1	57	99.0217
211014	Upward	TE_inner	90	1	58	100.3
211014	Upward	TE_inner	90	1	59	101.48
211014	Upward	TE_inner	90	1	60	107.2817
211014	Upward	TE_inner	90	1	61	107.8717
211014	Upward	TE_inner	90	1	62	104.9217
211014	Upward	TE_inner	90	1	63	106.2
211014	Upward	TE_inner	90	1	64	103.84
211014	Upward	TE_inner	90	1	65	94.8917
211014	Upward	TE_inner	90	1	66	97.1534
211014	Upward	TE_inner	90	1	67	93.3184
211014	Upward	TE_inner	90	2	54	83.952
211014	Upward	TE_inner	90	2	55	84.0996
211014	Upward	TE_inner	90	2	56	84.0258
211014	Upward	TE_inner	90	2	57	84.6158
211014	Upward	TE_inner	90	2	58	85.8695
211014	Upward	TE_inner	90	2	59	86.607
211014	Upward	TE_inner	90	2	60	86.902
211014	Upward	TE_inner	90	2	61	86.8283
211014	Upward	TE_inner	90	2	62	87.2708
211014	Upward	TE_inner	90	2	63	89.0408
211014	Upward	TE_inner	90	2	64	87.7871
211014	Upward	TE_inner	90	2	65	87.8608
211014	Upward	TE_inner	90	2	66	89.262
211014	Upward	TE_inner	90	2	67	90.6633
211014	Upward	TE_inner	90	3	54	70.21
211014	Upward	TE_inner	90	3	55	69.6937
211014	Upward	TE_inner	90	3	56	74.1187
211014	Upward	TE_inner	90	3	57	78.765
211014	Upward	TE_inner	90	3	58	80.9037
211014	Upward	TE_inner	90	3	59	81.5675
211014	Upward	TE_inner	90	3	60	83.19
211014	Upward	TE_inner	90	3	61	84.7387
211014	Upward	TE_inner	90	3	62	85.1812
211014	Upward	TE_inner	90	3	63	85.9925
211014	Upward	TE_inner	90	3	64	85.9925
211014	Upward	TE_inner	90	3	65	86.5087
211014	Upward	TE_inner	90	3	66	87.025
211014	Upward	TE_inner	90	3	67	87.0987
211014	Upward	EPI	105	1	54	64.9983
211014	Upward	EPI	105	1	55	78.2488
211014	Upward	EPI	105	1	56	85.6975
211014	Upward	EPI	105	1	57	88.5737
211014	Upward	EPI	105	1	58	90.6387
211014	Upward	EPI	105	1	59	89.8275
211014	Upward	EPI	105	1	60	81.0512
211014	Upward	EPI	105	1	61	92.1875
211014	Upward	EPI	105	1	62	93.1462
211014	Upward	EPI	105	1	63	94.7687
211014	Upward	EPI	105	1	64	96.5387
211014	Upward	EPI	105	1	65	98.1612
211014	Upward	EPI	105	1	66	98.235
211014	Upward	EPI	105	1	67	94.8425
211014	Upward	EPI	105	2	54	59.295
211014	Upward	EPI	105	2	55	73.5534
211014	Upward	EPI	105	2	56	75.3234
211014	Upward	EPI	105	2	57	75.4709
211014	Upward	EPI	105	2	58	76.5034
211014	Upward	EPI	105	2	59	73.6517
211014	Upward	EPI	105	2	60	73.5534
211014	Upward	EPI	105	2	61	73.9959
211014	Upward	EPI	105	2	62	74.34
211014	Upward	EPI	105	2	63	72.7667
211014	Upward	EPI	105	2	64	70.5542
211014	Upward	EPI	105	2	65	73.9959
211014	Upward	EPI	105	2	66	69.4725
211014	Upward	EPI	105	2	67	73.7992
211014	Upward	EPI	105	3	54	30.385
211014	Upward	EPI	105	3	55	48.5767
211014	Upward	EPI	105	3	56	48.38
211014	Upward	EPI	105	3	57	48.2817
211014	Upward	EPI	105	3	58	48.38
211014	Upward	EPI	105	3	59	48.675
211014	Upward	EPI	105	3	60	48.97
211014	Upward	EPI	105	3	61	49.7567
211014	Upward	EPI	105	3	62	50.8384
211014	Upward	EPI	105	3	63	51.92
211014	Upward	EPI	105	3	64	48.97
211014	Upward	EPI	105	3	65	51.2317
211014	Upward	EPI	105	3	66	51.625
211014	Upward	EPI	105	3	67	51.8217
211014	Upward	TE_inner	105	1	54	100.9883
211014	Upward	TE_inner	105	1	55	111.4117
211014	Upward	TE_inner	105	1	56	111.3133
211014	Upward	TE_inner	105	1	57	113.9683
211014	Upward	TE_inner	105	1	58	123.5067
211014	Upward	TE_inner	105	1	59	122.6217
211014	Upward	TE_inner	105	1	60	128.8167
211014	Upward	TE_inner	105	1	61	132.455
211014	Upward	TE_inner	105	1	62	131.9633
211014	Upward	TE_inner	105	1	63	128.7183
211014	Upward	TE_inner	105	1	64	124.785
211014	Upward	TE_inner	105	1	65	127.44
211014	Upward	TE_inner	105	1	66	126.0633
211014	Upward	TE_inner	105	1	67	123.7033
211014	Upward	TE_inner	105	2	54	76.8967
211014	Upward	TE_inner	105	2	55	75.7904
211014	Upward	TE_inner	105	2	56	75.4954
211014	Upward	TE_inner	105	2	57	76.1592
211014	Upward	TE_inner	105	2	58	76.9704
211014	Upward	TE_inner	105	2	59	79.1829
211014	Upward	TE_inner	105	2	60	79.9204
211014	Upward	TE_inner	105	2	61	78.5192
211014	Upward	TE_inner	105	2	62	78.5192
211014	Upward	TE_inner	105	2	63	79.8467
211014	Upward	TE_inner	105	2	64	77.9292
211014	Upward	TE_inner	105	2	65	78.0029
211014	Upward	TE_inner	105	2	66	77.2654
211014	Upward	TE_inner	105	2	67	79.4042
211014	Upward	TE_inner	105	3	54	50.1992
211014	Upward	TE_inner	105	3	55	49.0929
211014	Upward	TE_inner	105	3	56	50.863
211014	Upward	TE_inner	105	3	57	51.7479
211014	Upward	TE_inner	105	3	58	52.1904
211014	Upward	TE_inner	105	3	59	52.2642
211014	Upward	TE_inner	105	3	60	53.2229
211014	Upward	TE_inner	105	3	61	55.1404
211014	Upward	TE_inner	105	3	62	56.1729
211014	Upward	TE_inner	105	3	63	56.4679
211014	Upward	TE_inner	105	3	64	56.0992
211014	Upward	TE_inner	105	3	65	55.8042
211014	Upward	TE_inner	105	3	66	56.3204
211014	Upward	TE_inner	105	3	67	55.1404
211014	Upward	EPI	120	1	54	48.2816
211014	Upward	EPI	120	1	55	52.1166
211014	Upward	EPI	120	1	56	62.9333
211014	Upward	EPI	120	1	57	63.2283
211014	Upward	EPI	120	1	58	63.6216
211014	Upward	EPI	120	1	59	62.6383
211014	Upward	EPI	120	1	60	62.7366
211014	Upward	EPI	120	1	61	62.7366
211014	Upward	EPI	120	1	62	63.2283
211014	Upward	EPI	120	1	63	64.1133
211014	Upward	EPI	120	1	64	63.5233
211014	Upward	EPI	120	1	65	61.5566
211014	Upward	EPI	120	1	66	61.1633
211014	Upward	EPI	120	1	67	61.7533
211014	Upward	EPI	120	2	54	24.5834
211014	Upward	EPI	120	2	55	29.4017
211014	Upward	EPI	120	2	56	34.7117
211014	Upward	EPI	120	2	57	35.99
211014	Upward	EPI	120	2	58	36.1867
211014	Upward	EPI	120	2	59	38.055
211014	Upward	EPI	120	2	60	40.0217
211014	Upward	EPI	120	2	61	40.0217
211014	Upward	EPI	120	2	62	40.0217
211014	Upward	EPI	120	2	63	40.3167
211014	Upward	EPI	120	2	64	42.48
211014	Upward	EPI	120	2	65	43.07
211014	Upward	EPI	120	2	66	43.1684
211014	Upward	EPI	120	2	67	41.6934
211014	Upward	TE_inner	120	1	54	66.0308
211014	Upward	TE_inner	120	1	55	65.7358
211014	Upward	TE_inner	120	1	56	63.6708
211014	Upward	TE_inner	120	1	57	65.1458
211014	Upward	TE_inner	120	1	58	65.1458
211014	Upward	TE_inner	120	1	59	66.3258
211014	Upward	TE_inner	120	1	60	66.3258
211014	Upward	TE_inner	120	1	61	66.9158
211014	Upward	TE_inner	120	1	62	66.842
211014	Upward	TE_inner	120	1	63	67.5058
211014	Upward	TE_inner	120	1	64	67.8745
211014	Upward	TE_inner	120	1	65	69.202
211014	Upward	TE_inner	120	1	66	66.9158
211014	Upward	TE_inner	120	1	67	65.2195
211014	Upward	TE_inner	120	2	54	40.538
211014	Upward	TE_inner	120	2	55	42.2342
211014	Upward	TE_inner	120	2	56	41.8654
211014	Upward	TE_inner	120	2	57	41.6442
211014	Upward	TE_inner	120	2	58	42.8979
211014	Upward	TE_inner	120	2	59	43.4879
211014	Upward	TE_inner	120	2	60	46.9542
211014	Upward	TE_inner	120	2	61	49.3142
211014	Upward	TE_inner	120	2	62	46.6592
211014	Upward	TE_inner	120	2	63	45.8479
211014	Upward	TE_inner	120	2	64	45.7004
211014	Upward	TE_inner	120	2	65	47.1017
211014	Upward	TE_inner	120	2	66	48.7979
211014	Upward	TE_inner	120	2	67	48.8717
211008	Upward	EPI	30	1	54	0
211008	Upward	EPI	30	1	55	-12.8817
211008	Upward	EPI	30	1	56	-9.5875
211008	Upward	EPI	30	1	57	-0.8359
211008	Upward	EPI	30	1	58	-7.3259
211008	Upward	EPI	30	1	59	3.9333
211008	Upward	EPI	30	1	60	12.4883
211008	Upward	EPI	30	1	61	5.6541
211008	Upward	EPI	30	1	62	14.6516
211008	Upward	EPI	30	1	63	11.6525
211008	Upward	EPI	30	1	64	19.8141
211008	Upward	EPI	30	1	65	20.1583
211008	Upward	EPI	30	1	66	23.2066
211008	Upward	EPI	30	1	67	40.7591
211008	Upward	EPI	30	1	68	50.7891
211008	Upward	EPI	30	2	54	0
211008	Upward	EPI	30	2	55	-12.7588
211008	Upward	EPI	30	2	56	-12.5375
211008	Upward	EPI	30	2	57	-1.5488
211008	Upward	EPI	30	2	58	-10.6938
211008	Upward	EPI	30	2	59	8.7762
211008	Upward	EPI	30	2	60	18.0687
211008	Upward	EPI	30	2	61	15.635
211008	Upward	EPI	30	2	62	18.88
211008	Upward	EPI	30	2	63	17.5525
211008	Upward	EPI	30	2	64	22.7887
211008	Upward	EPI	30	2	65	24.3375
211008	Upward	EPI	30	2	66	33.04
211008	Upward	EPI	30	2	67	55.0913
211008	Upward	EPI	30	2	68	62.54
211008	Upward	EPI	30	3	54	0
211008	Upward	EPI	30	3	55	-11.7017
211008	Upward	EPI	30	3	56	-7.375
211008	Upward	EPI	30	3	57	-8.555
211008	Upward	EPI	30	3	58	-6.8833
211008	Upward	EPI	30	3	59	13.1767
211008	Upward	EPI	30	3	60	16.9133
211008	Upward	EPI	30	3	61	21.7317
211008	Upward	EPI	30	3	62	21.0433
211008	Upward	EPI	30	3	63	20.06
211008	Upward	EPI	30	3	64	18.29
211008	Upward	EPI	30	3	65	25.1242
211008	Upward	EPI	30	3	66	37.6617
211008	Upward	EPI	30	3	67	56.05
211008	Upward	EPI	30	3	68	63.2775
211008	Upward	TE_inner	30	1	54	137.9371
211008	Upward	TE_inner	30	1	55	145.8283
211008	Upward	TE_inner	30	1	56	150.6958
211008	Upward	TE_inner	30	1	57	142.7308
211008	Upward	TE_inner	30	1	58	137.4945
211008	Upward	TE_inner	30	1	59	119.942
211008	Upward	TE_inner	30	1	60	132.2583
211008	Upward	TE_inner	30	1	61	134.6183
211008	Upward	TE_inner	30	1	62	125.3258
211008	Upward	TE_inner	30	1	63	115.0008
211008	Upward	TE_inner	30	1	64	118.9833
211008	Upward	TE_inner	30	1	65	112.0508
211008	Upward	TE_inner	30	1	66	115.0745
211008	Upward	TE_inner	30	1	67	112.7883
211008	Upward	TE_inner	30	1	68	112.7146
211008	Upward	TE_inner	30	2	54	137.6667
211008	Upward	TE_inner	30	2	55	150.6467
211008	Upward	TE_inner	30	2	56	157.3333
211008	Upward	TE_inner	30	2	57	151.63
211008	Upward	TE_inner	30	2	58	140.6167
211008	Upward	TE_inner	30	2	59	125.4733
211008	Upward	TE_inner	30	2	60	135.7
211008	Upward	TE_inner	30	2	61	142.19
211008	Upward	TE_inner	30	2	62	138.1583
211008	Upward	TE_inner	30	2	63	135.8967
211008	Upward	TE_inner	30	2	64	131.0783
211008	Upward	TE_inner	30	2	65	124.195
211008	Upward	TE_inner	30	2	66	116.525
211008	Upward	TE_inner	30	2	67	117.41
211008	Upward	TE_inner	30	2	68	116.0333
211008	Upward	TE_inner	30	3	54	145.73
211008	Upward	TE_inner	30	3	55	157.7512
211008	Upward	TE_inner	30	3	56	168.0762
211008	Upward	TE_inner	30	3	57	160.185
211008	Upward	TE_inner	30	3	58	152.8837
211008	Upward	TE_inner	30	3	59	137.2487
211008	Upward	TE_inner	30	3	60	147.3525
211008	Upward	TE_inner	30	3	61	153.9162
211008	Upward	TE_inner	30	3	62	149.9337
211008	Upward	TE_inner	30	3	63	148.1637
211008	Upward	TE_inner	30	3	64	139.9775
211008	Upward	TE_inner	30	3	65	133.7825
211008	Upward	TE_inner	30	3	66	124.1212
211008	Upward	TE_inner	30	3	67	125.2275
211008	Upward	TE_inner	30	3	68	123.31
211008	Upward	EPI	45	1	54	0
211008	Upward	EPI	45	1	55	-14.2584
211008	Upward	EPI	45	1	56	-5.9984
211008	Upward	EPI	45	1	57	1.0816
211008	Upward	EPI	45	1	58	-2.7534
211008	Upward	EPI	45	1	59	15.045
211008	Upward	EPI	45	1	60	13.1766
211008	Upward	EPI	45	1	61	7.1783
211008	Upward	EPI	45	1	62	15.93
211008	Upward	EPI	45	1	63	23.9933
211008	Upward	EPI	45	1	64	34.515
211008	Upward	EPI	45	1	65	33.4333
211008	Upward	EPI	45	1	66	41.4966
211008	Upward	EPI	45	1	67	48.97
211008	Upward	EPI	45	1	68	52.3133
211008	Upward	EPI	45	2	54	0
211008	Upward	EPI	45	2	55	-12.685
211008	Upward	EPI	45	2	56	-7.4733
211008	Upward	EPI	45	2	57	1.77
211008	Upward	EPI	45	2	58	0.0983
211008	Upward	EPI	45	2	59	17.3067
211008	Upward	EPI	45	2	60	19.175
211008	Upward	EPI	45	2	61	16.52
211008	Upward	EPI	45	2	62	18.1917
211008	Upward	EPI	45	2	63	19.2733
211008	Upward	EPI	45	2	64	24.78
211008	Upward	EPI	45	2	65	25.7633
211008	Upward	EPI	45	2	66	35.4983
211008	Upward	EPI	45	2	67	51.1333
211008	Upward	EPI	45	2	68	57.82
211008	Upward	EPI	45	3	54	0
211008	Upward	EPI	45	3	55	-10.1284
211008	Upward	EPI	45	3	56	-9.2434
211008	Upward	EPI	45	3	57	-0.0984
211008	Upward	EPI	45	3	58	-5.1134
211008	Upward	EPI	45	3	59	15.34
211008	Upward	EPI	45	3	60	15.8316
211008	Upward	EPI	45	3	61	17.7
211008	Upward	EPI	45	3	62	17.8966
211008	Upward	EPI	45	3	63	20.355
211008	Upward	EPI	45	3	64	21.3383
211008	Upward	EPI	45	3	65	30.385
211008	Upward	EPI	45	3	66	41.005
211008	Upward	EPI	45	3	67	55.5583
211008	Upward	EPI	45	3	68	62.4416
211008	Upward	TE_inner	45	1	54	143.6158
211008	Upward	TE_inner	45	1	55	155.7108
211008	Upward	TE_inner	45	1	56	158.1445
211008	Upward	TE_inner	45	1	57	150.8433
211008	Upward	TE_inner	45	1	58	146.492
211008	Upward	TE_inner	45	1	59	122.7445
211008	Upward	TE_inner	45	1	60	136.6833
211008	Upward	TE_inner	45	1	61	144.0583
211008	Upward	TE_inner	45	1	62	144.5746
211008	Upward	TE_inner	45	1	63	136.0195
211008	Upward	TE_inner	45	1	64	129.4558
211008	Upward	TE_inner	45	1	65	121.2695
211008	Upward	TE_inner	45	1	66	116.2545
211008	Upward	TE_inner	45	1	67	107.9945
211008	Upward	TE_inner	45	1	68	107.6996
211008	Upward	TE_inner	45	2	54	140.125
211008	Upward	TE_inner	45	2	55	150.745
211008	Upward	TE_inner	45	2	56	158.9312
211008	Upward	TE_inner	45	2	57	153.4738
211008	Upward	TE_inner	45	2	58	143.2962
211008	Upward	TE_inner	45	2	59	128.4725
211008	Upward	TE_inner	45	2	60	137.6913
211008	Upward	TE_inner	45	2	61	141.3788
211008	Upward	TE_inner	45	2	62	137.765
211008	Upward	TE_inner	45	2	63	135.1837
211008	Upward	TE_inner	45	2	64	128.3987
211008	Upward	TE_inner	45	2	65	123.31
211008	Upward	TE_inner	45	2	66	116.7462
211008	Upward	TE_inner	45	2	67	116.1562
211008	Upward	TE_inner	45	2	68	114.3862
211008	Upward	TE_inner	45	3	54	148.9258
211008	Upward	TE_inner	45	3	55	159.0296
211008	Upward	TE_inner	45	3	56	168.6908
211008	Upward	TE_inner	45	3	57	161.0946
211008	Upward	TE_inner	45	3	58	151.0646
211008	Upward	TE_inner	45	3	59	132.4795
211008	Upward	TE_inner	45	3	60	143.542
211008	Upward	TE_inner	45	3	61	150.1795
211008	Upward	TE_inner	45	3	62	143.7633
211008	Upward	TE_inner	45	3	63	142.067
211008	Upward	TE_inner	45	3	64	138.4533
211008	Upward	TE_inner	45	3	65	131.152
211008	Upward	TE_inner	45	3	66	121.0483
211008	Upward	TE_inner	45	3	67	121.6383
211008	Upward	TE_inner	45	3	68	117.4346
211008	Upward	EPI	60	1	54	0
211008	Upward	EPI	60	1	55	-10.62
211008	Upward	EPI	60	1	56	-0.9833
211008	Upward	EPI	60	1	57	7.2767
211008	Upward	EPI	60	1	58	1.2784
211008	Upward	EPI	60	1	59	14.8484
211008	Upward	EPI	60	1	60	11.21
211008	Upward	EPI	60	1	61	7.2767
211008	Upward	EPI	60	1	62	12.685
211008	Upward	EPI	60	1	63	15.5367
211008	Upward	EPI	60	1	64	24.8784
211008	Upward	EPI	60	1	65	25.1734
211008	Upward	EPI	60	1	66	42.185
211008	Upward	EPI	60	1	67	50.2484
211008	Upward	EPI	60	1	68	54.0834
211008	Upward	EPI	60	2	54	0
211008	Upward	EPI	60	2	55	-11.5787
211008	Upward	EPI	60	2	56	-7.965
211008	Upward	EPI	60	2	57	0.2213
211008	Upward	EPI	60	2	58	0.6638
211008	Upward	EPI	60	2	59	15.045
211008	Upward	EPI	60	2	60	12.2426
211008	Upward	EPI	60	2	61	6.8588
211008	Upward	EPI	60	2	62	10.7675
211008	Upward	EPI	60	2	63	12.39
211008	Upward	EPI	60	2	64	13.7913
211008	Upward	EPI	60	2	65	19.3963
211008	Upward	EPI	60	2	66	28.2463
211008	Upward	EPI	60	2	67	44.9138
211008	Upward	EPI	60	2	68	49.4863
211008	Upward	EPI	60	3	54	0
211008	Upward	EPI	60	3	55	-10.62
211008	Upward	EPI	60	3	56	-5.7525
211008	Upward	EPI	60	3	57	1.475
211008	Upward	EPI	60	3	58	-1.3275
211008	Upward	EPI	60	3	59	17.995
211008	Upward	EPI	60	3	60	16.815
211008	Upward	EPI	60	3	61	16.52
211008	Upward	EPI	60	3	62	16.2987
211008	Upward	EPI	60	3	63	18.0688
211008	Upward	EPI	60	3	64	21.0925
211008	Upward	EPI	60	3	65	26.7713
211008	Upward	EPI	60	3	66	38.055
211008	Upward	EPI	60	3	67	52.2888
211008	Upward	EPI	60	3	68	56.7875
211008	Upward	TE_inner	60	1	54	155.8092
211008	Upward	TE_inner	60	1	55	168.5679
211008	Upward	TE_inner	60	1	56	172.7717
211008	Upward	TE_inner	60	1	57	165.9129
211008	Upward	TE_inner	60	1	58	161.4879
211008	Upward	TE_inner	60	1	59	143.5667
211008	Upward	TE_inner	60	1	60	152.7117
211008	Upward	TE_inner	60	1	61	156.1042
211008	Upward	TE_inner	60	1	62	155.4404
211008	Upward	TE_inner	60	1	63	150.4254
211008	Upward	TE_inner	60	1	64	144.5992
211008	Upward	TE_inner	60	1	65	134.2004
211008	Upward	TE_inner	60	1	66	122.7692
211008	Upward	TE_inner	60	1	67	117.3855
211008	Upward	TE_inner	60	1	68	112.7392
211008	Upward	TE_inner	60	2	54	134.6675
211008	Upward	TE_inner	60	2	55	147.2788
211008	Upward	TE_inner	60	2	56	152.1463
211008	Upward	TE_inner	60	2	57	146.9838
211008	Upward	TE_inner	60	2	58	137.5438
211008	Upward	TE_inner	60	2	59	121.6138
211008	Upward	TE_inner	60	2	60	130.6113
211008	Upward	TE_inner	60	2	61	134.0038
211008	Upward	TE_inner	60	2	62	128.1775
211008	Upward	TE_inner	60	2	63	126.0388
211008	Upward	TE_inner	60	2	64	119.6963
211008	Upward	TE_inner	60	2	65	114.6813
211008	Upward	TE_inner	60	2	66	110.6988
211008	Upward	TE_inner	60	2	67	109.74
211008	Upward	TE_inner	60	2	68	109.5925
211008	Upward	TE_inner	60	3	54	143.7387
211008	Upward	TE_inner	60	3	55	155.0962
211008	Upward	TE_inner	60	3	56	162.84
211008	Upward	TE_inner	60	3	57	159.595
211008	Upward	TE_inner	60	3	58	147.0575
211008	Upward	TE_inner	60	3	59	131.7912
211008	Upward	TE_inner	60	3	60	141.2312
211008	Upward	TE_inner	60	3	61	148.8275
211008	Upward	TE_inner	60	3	62	139.3875
211008	Upward	TE_inner	60	3	63	134.52
211008	Upward	TE_inner	60	3	64	131.0537
211008	Upward	TE_inner	60	3	65	123.9
211008	Upward	TE_inner	60	3	66	116.3775
211008	Upward	TE_inner	60	3	67	113.9438
211008	Upward	TE_inner	60	3	68	112.1
211008	Upward	EPI	75	1	54	0
211008	Upward	EPI	75	1	55	-8.3338
211008	Upward	EPI	75	1	56	-37.5388
211008	Upward	EPI	75	1	57	-31.0488
211008	Upward	EPI	75	1	58	-3.54
211008	Upward	EPI	75	1	59	7.2275
211008	Upward	EPI	75	1	60	-0.6638
211008	Upward	EPI	75	1	61	-4.0563
211008	Upward	EPI	75	1	62	-2.8763
211008	Upward	EPI	75	1	63	3.1712
211008	Upward	EPI	75	1	64	5.31
211008	Upward	EPI	75	1	65	7.0062
211008	Upward	EPI	75	1	66	35.105
211008	Upward	EPI	75	1	67	41.3737
211008	Upward	EPI	75	1	68	45.3562
211008	Upward	EPI	75	2	54	0
211008	Upward	EPI	75	2	55	-9.5383
211008	Upward	EPI	75	2	56	-2.95
211008	Upward	EPI	75	2	57	1.18
211008	Upward	EPI	75	2	58	5.015
211008	Upward	EPI	75	2	59	15.7333
211008	Upward	EPI	75	2	60	10.8167
211008	Upward	EPI	75	2	61	10.62
211008	Upward	EPI	75	2	62	9.6367
211008	Upward	EPI	75	2	63	11.7017
211008	Upward	EPI	75	2	64	14.8483
211008	Upward	EPI	75	2	65	17.6017
211008	Upward	EPI	75	2	66	27.73
211008	Upward	EPI	75	2	67	41.4967
211008	Upward	EPI	75	2	68	43.1683
211008	Upward	EPI	75	3	54	0
211008	Upward	EPI	75	3	55	-13.275
211008	Upward	EPI	75	3	56	-6.5883
211008	Upward	EPI	75	3	57	-1.5733
211008	Upward	EPI	75	3	58	-0.6883
211008	Upward	EPI	75	3	59	9.145
211008	Upward	EPI	75	3	60	12.98
211008	Upward	EPI	75	3	61	9.44
211008	Upward	EPI	75	3	62	10.325
211008	Upward	EPI	75	3	63	10.03
211008	Upward	EPI	75	3	64	10.8167
211008	Upward	EPI	75	3	65	12.685
211008	Upward	EPI	75	3	66	20.4534
211008	Upward	EPI	75	3	67	37.76
211008	Upward	EPI	75	3	68	39.235
211008	Upward	TE_inner	75	1	54	141.1083
211008	Upward	TE_inner	75	1	55	156.94
211008	Upward	TE_inner	75	1	56	163.725
211008	Upward	TE_inner	75	1	57	160.2833
211008	Upward	TE_inner	75	1	58	156.7433
211008	Upward	TE_inner	75	1	59	137.47
211008	Upward	TE_inner	75	1	60	146.615
211008	Upward	TE_inner	75	1	61	151.7283
211008	Upward	TE_inner	75	1	62	151.335
211008	Upward	TE_inner	75	1	63	146.025
211008	Upward	TE_inner	75	1	64	138.945
211008	Upward	TE_inner	75	1	65	126.3583
211008	Upward	TE_inner	75	1	66	112.8867
211008	Upward	TE_inner	75	1	67	106.9867
211008	Upward	TE_inner	75	1	68	105.61
211008	Upward	TE_inner	75	2	54	130.4883
211008	Upward	TE_inner	75	2	55	147.0083
211008	Upward	TE_inner	75	2	56	153.8917
211008	Upward	TE_inner	75	2	57	146.91
211008	Upward	TE_inner	75	2	58	135.5033
211008	Upward	TE_inner	75	2	59	118.295
211008	Upward	TE_inner	75	2	60	126.26
211008	Upward	TE_inner	75	2	61	129.0133
211008	Upward	TE_inner	75	2	62	125.5717
211008	Upward	TE_inner	75	2	63	120.5567
211008	Upward	TE_inner	75	2	64	115.2467
211008	Upward	TE_inner	75	2	65	111.0183
211008	Upward	TE_inner	75	2	66	106.8883
211008	Upward	TE_inner	75	2	67	105.8067
211008	Upward	TE_inner	75	2	68	104.3317
211008	Upward	TE_inner	75	3	54	130.2917
211008	Upward	TE_inner	75	3	55	138.3304
211008	Upward	TE_inner	75	3	56	146.0742
211008	Upward	TE_inner	75	3	57	140.4692
211008	Upward	TE_inner	75	3	58	130.2917
211008	Upward	TE_inner	75	3	59	114.3617
211008	Upward	TE_inner	75	3	60	123.9492
211008	Upward	TE_inner	75	3	61	125.7192
211008	Upward	TE_inner	75	3	62	122.1054
211008	Upward	TE_inner	75	3	63	117.1642
211008	Upward	TE_inner	75	3	64	108.8304
211008	Upward	TE_inner	75	3	65	109.1255
211008	Upward	TE_inner	75	3	66	103.4467
211008	Upward	TE_inner	75	3	67	97.1779
211008	Upward	TE_inner	75	3	68	97.4729
211008	Upward	EPI	90	1	54	0
211008	Upward	EPI	90	1	55	-6.0967
211008	Upward	EPI	90	1	56	-36.4817
211008	Upward	EPI	90	1	57	-26.9433
211008	Upward	EPI	90	1	58	-25.075
211008	Upward	EPI	90	1	59	1.8683
211008	Upward	EPI	90	1	60	-11.3083
211008	Upward	EPI	90	1	61	-16.9133
211008	Upward	EPI	90	1	62	-21.9283
211008	Upward	EPI	90	1	63	-8.85
211008	Upward	EPI	90	1	64	-10.5217
211008	Upward	EPI	90	1	65	0
211008	Upward	EPI	90	1	66	28.4183
211008	Upward	EPI	90	1	67	40.415
211008	Upward	EPI	90	1	68	34.6133
211008	Upward	TE_inner	90	1	54	118.8113
211008	Upward	TE_inner	90	1	55	134.1512
211008	Upward	TE_inner	90	1	56	141.8212
211008	Upward	TE_inner	90	1	57	133.7087
211008	Upward	TE_inner	90	1	58	130.2425
211008	Upward	TE_inner	90	1	59	113.3537
211008	Upward	TE_inner	90	1	60	118.8113
211008	Upward	TE_inner	90	1	61	146.6888
211008	Upward	TE_inner	90	1	62	139.1662
211008	Upward	TE_inner	90	1	63	120.1387
211008	Upward	TE_inner	90	1	64	136.1425
211008	Upward	TE_inner	90	1	65	123.7525
211008	Upward	TE_inner	90	1	66	106.1263
211008	Upward	TE_inner	90	1	67	100.0787
211008	Upward	TE_inner	90	1	68	92.7037
221028	Upward	EPI	99	1	54	0
221028	Upward	EPI	99	1	55	9.3112
221028	Upward	EPI	99	1	56	21.5962
221028	Upward	EPI	99	1	57	34.2712
221028	Upward	EPI	99	1	58	39.5362
221028	Upward	EPI	99	1	59	45.7762
221028	Upward	EPI	99	1	60	54.7462
221028	Upward	EPI	99	1	61	65.2762
221028	Upward	EPI	99	1	62	75.0262
221028	Upward	EPI	99	1	63	79.5112
221028	Upward	EPI	99	1	64	84.9712
221028	Upward	EPI	99	1	65	90.2362
221028	Upward	EPI	99	1	66	99.0112
221028	Upward	EPI	99	1	67	104.8612
221028	Upward	EPI	99	1	68	108.1762
221028	Upward	TE_inner	99	1	54	69.615
221028	Upward	TE_inner	99	1	55	77.5612
221028	Upward	TE_inner	99	1	56	83.8012
221028	Upward	TE_inner	99	1	57	87.5062
221028	Upward	TE_inner	99	1	58	88.8712
221028	Upward	TE_inner	99	1	59	90.3825
221028	Upward	TE_inner	99	1	60	92.43
221028	Upward	TE_inner	99	1	61	94.3312
221028	Upward	TE_inner	99	1	62	97.2562
221028	Upward	TE_inner	99	1	63	98.5725
221028	Upward	TE_inner	99	1	64	102.8137
221028	Upward	TE_inner	99	1	65	104.2762
221028	Upward	TE_inner	99	1	66	106.6162
221028	Upward	TE_inner	99	1	67	109.1025
221028	Upward	TE_inner	99	1	68	111.15
221028	Upward	EPI	120	1	54	0
221028	Upward	EPI	120	1	55	10.0912
221028	Upward	EPI	120	1	56	23.1562
221028	Upward	EPI	120	1	57	31.5412
221028	Upward	EPI	120	1	58	38.1712
221028	Upward	EPI	120	1	59	46.1662
221028	Upward	EPI	120	1	60	54.5512
221028	Upward	EPI	120	1	61	60.5962
221028	Upward	EPI	120	1	62	71.9062
221028	Upward	EPI	120	1	63	74.8312
221028	Upward	EPI	120	1	64	81.8512
221028	Upward	EPI	120	1	65	86.58
221028	Upward	EPI	120	1	66	93.015
221028	Upward	EPI	120	1	67	99.45
221028	Upward	EPI	120	1	68	104.4225
221028	Upward	TE_inner	120	1	54	65.9587
221028	Upward	TE_inner	120	1	55	74.5875
221028	Upward	TE_inner	120	1	56	78.975
221028	Upward	TE_inner	120	1	57	82.0462
221028	Upward	TE_inner	120	1	58	82.6312
221028	Upward	TE_inner	120	1	59	86.1412
221028	Upward	TE_inner	120	1	60	87.6037
221028	Upward	TE_inner	120	1	61	90.09
221028	Upward	TE_inner	120	1	62	92.1375
221028	Upward	TE_inner	120	1	63	92.5762
221028	Upward	TE_inner	120	1	64	96.8175
221028	Upward	TE_inner	120	1	65	97.695
221028	Upward	TE_inner	120	1	66	100.62
221028	Upward	TE_inner	120	1	67	102.8137
221028	Upward	TE_inner	120	1	68	104.2762
221028	Upward	EPI	120	2	54	0
221028	Upward	EPI	120	2	55	11.6512
221028	Upward	EPI	120	2	56	25.1062
221028	Upward	EPI	120	2	57	30.9562
221028	Upward	EPI	120	2	58	38.3662
221028	Upward	EPI	120	2	59	44.9962
221028	Upward	EPI	120	2	60	51.0412
221028	Upward	EPI	120	2	61	61.7662
221028	Upward	EPI	120	2	62	73.2712
221028	Upward	EPI	120	2	63	74.4412
221028	Upward	EPI	120	2	64	78.9262
221028	Upward	EPI	120	2	65	86.9212
221028	Upward	EPI	120	2	66	95.3062
221028	Upward	EPI	120	2	67	100.1812
221028	Upward	EPI	120	2	68	104.13
221028	Upward	TE_inner	120	2	54	67.275
221028	Upward	TE_inner	120	2	55	74.88
221028	Upward	TE_inner	120	2	56	79.56
221028	Upward	TE_inner	120	2	57	82.3387
221028	Upward	TE_inner	120	2	58	83.9475
221028	Upward	TE_inner	120	2	59	85.2637
221028	Upward	TE_inner	120	2	60	88.4812
221028	Upward	TE_inner	120	2	61	88.6275
221028	Upward	TE_inner	120	2	62	90.3825
221028	Upward	TE_inner	120	2	63	92.5762
221028	Upward	TE_inner	120	2	64	95.2087
221028	Upward	TE_inner	120	2	65	96.6712
221028	Upward	TE_inner	120	2	66	102.8137
221028	Upward	TE_inner	120	2	67	103.3987
221028	Upward	TE_inner	120	2	68	107.2012
221028	Upward	EPI	120	3	54	0
221028	Upward	EPI	120	3	55	8.7262
221028	Upward	EPI	120	3	56	19.0612
221028	Upward	EPI	120	3	57	28.0312
221028	Upward	EPI	120	3	58	37.7812
221028	Upward	EPI	120	3	59	45.1912
221028	Upward	EPI	120	3	60	52.4062
221028	Upward	EPI	120	3	61	60.9862
221028	Upward	EPI	120	3	62	71.7112
221028	Upward	EPI	120	3	63	75.4162
221028	Upward	EPI	120	3	64	83.2162
221028	Upward	EPI	120	3	65	86.9212
221028	Upward	EPI	120	3	66	94.1362
221028	Upward	EPI	120	3	67	100.9612
221028	Upward	EPI	120	3	68	105.4462
221028	Upward	TE_inner	120	3	54	63.18
221028	Upward	TE_inner	120	3	55	70.3462
221028	Upward	TE_inner	120	3	56	74.4412
221028	Upward	TE_inner	120	3	57	79.1212
221028	Upward	TE_inner	120	3	58	78.7312
221028	Upward	TE_inner	120	3	59	81.6562
221028	Upward	TE_inner	120	3	60	84.5812
221028	Upward	TE_inner	120	3	61	84.1912
221028	Upward	TE_inner	120	3	62	86.9212
221028	Upward	TE_inner	120	3	63	91.7962
221028	Upward	TE_inner	120	3	64	95.3062
221028	Upward	TE_inner	120	3	65	95.8912
221028	Upward	TE_inner	120	3	66	100.5712
221028	Upward	TE_inner	120	3	67	105.5437
221028	Upward	TE_inner	120	3	68	109.8337
221107	Upward	EPI	103	1	55	0
221107	Upward	EPI	103	1	56	-6.0124935
221107	Upward	EPI	103	1	57	-13.2925065
221107	Upward	EPI	103	1	58	-6.2725065
221107	Upward	EPI	103	1	59	2.5675065
221107	Upward	EPI	103	1	60	13.0975065
221107	Upward	EPI	103	1	61	10.8874935
221107	Upward	EPI	103	1	62	20.1175065
221107	Upward	EPI	103	1	63	17.1274935
221107	Upward	EPI	103	1	64	20.8975065
221107	Upward	EPI	103	1	65	30.1275
221107	Upward	EPI	103	1	66	35.7175065
221107	Upward	EPI	103	1	67	41.8275
221107	Upward	EPI	103	1	68	42.0874935
221107	Upward	TE_inner	103	1	55	29.055
221107	Upward	TE_inner	103	1	56	35.0025
221107	Upward	TE_inner	103	1	57	38.1225
221107	Upward	TE_inner	103	1	58	41.3725065
221107	Upward	TE_inner	103	1	59	42.9325065
221107	Upward	TE_inner	103	1	60	41.8924935
221107	Upward	TE_inner	103	1	61	39.2925
221107	Upward	TE_inner	103	1	62	41.3725065
221107	Upward	TE_inner	103	1	63	44.3625
221107	Upward	TE_inner	103	1	64	48.3925065
221107	Upward	TE_inner	103	1	65	51.7725
221107	Upward	TE_inner	103	1	66	55.5424935
221107	Upward	TE_inner	103	1	67	57.6225
221107	Upward	TE_inner	103	1	68	60.6124935
221107	Upward	EPI	114	1	55	0
221107	Upward	EPI	114	1	56	-9.5875
221107	Upward	EPI	114	1	57	-12.8375
221107	Upward	EPI	114	1	58	-8.4175
221107	Upward	EPI	114	1	59	-2.1775
221107	Upward	EPI	114	1	60	5.4925
221107	Upward	EPI	114	1	61	8.8725
221107	Upward	EPI	114	1	62	12.6425
221107	Upward	EPI	114	1	63	14.0725
221107	Upward	EPI	114	1	64	18.6225
221107	Upward	EPI	114	1	65	24.7325
221107	Upward	EPI	114	1	66	33.4425
221107	Upward	EPI	114	1	67	39.4225
221107	Upward	EPI	114	1	68	41.7625
221107	Upward	TE_inner	114	1	55	22.035
221107	Upward	TE_inner	114	1	56	22.1325
221107	Upward	TE_inner	114	1	57	29.8025
221107	Upward	TE_inner	114	1	58	35.5225
221107	Upward	TE_inner	114	1	59	37.6025
221107	Upward	TE_inner	114	1	60	38.6425
221107	Upward	TE_inner	114	1	61	35.5225
221107	Upward	TE_inner	114	1	62	39.5525
221107	Upward	TE_inner	114	1	63	43.7125
221107	Upward	TE_inner	114	1	64	47.2225
221107	Upward	TE_inner	114	1	65	48.2625
221107	Upward	TE_inner	114	1	66	56.1925
221107	Upward	TE_inner	114	1	67	58.3375
221107	Upward	TE_inner	114	1	68	58.0775
221107	Upward	EPI	120	1	55	0
221107	Upward	EPI	120	1	56	-6.3375
221107	Upward	EPI	120	1	57	-16.4775
221107	Upward	EPI	120	1	58	-11.9275
221107	Upward	EPI	120	1	59	-5.4275
221107	Upward	EPI	120	1	60	1.4625
221107	Upward	EPI	120	1	61	6.4025
221107	Upward	EPI	120	1	62	11.2125
221107	Upward	EPI	120	1	63	11.4725
221107	Upward	EPI	120	1	64	17.0625
221107	Upward	EPI	120	1	65	23.5625
221107	Upward	EPI	120	1	66	29.9325
221107	Upward	EPI	120	1	67	33.9625
221107	Upward	EPI	120	1	68	38.9025
221107	Upward	TE_inner	120	1	55	18.72
221107	Upward	TE_inner	120	1	56	18.4925
221107	Upward	TE_inner	120	1	57	21.7425
221107	Upward	TE_inner	120	1	58	31.8825
221107	Upward	TE_inner	120	1	59	34.2225
221107	Upward	TE_inner	120	1	60	35.6525
221107	Upward	TE_inner	120	1	61	33.7025
221107	Upward	TE_inner	120	1	62	38.2525
221107	Upward	TE_inner	120	1	63	39.2925
221107	Upward	TE_inner	120	1	64	43.9725
221107	Upward	TE_inner	120	1	65	45.7925
221107	Upward	TE_inner	120	1	66	52.5525
221107	Upward	TE_inner	120	1	67	54.6325
221107	Upward	TE_inner	120	1	68	58.0125
