# Supplementary material for: Embryo‐uterine interaction coordinates mouse embryogenesis during implantation
Source: EMBO J. 2023 Jul 31;42(17):e113280. doi: 10.15252/embj.2022113280 (PMC10476174; doi:10.15252/embj.2022113280)
Supplement: Supplementary file 19 — Source Data for Figure 6 [file EMBJ-42-e113280-s015.zip › Figure 6/Panel c and d/TB migration tracks.csv]

Individual Track ID	Original Track ID	Imaging time (hours)	Imaging time (min)	X (um)	Y (um)	Cell track generation	Cell track divergence point (division)
0	0	30	0	0	0	0	0
0	0	30	10	-0.721292395	1.067512742	0	0
0	0	30	20	-6.14541123	0.923254259	0	0
0	0	30	30	-6.433928176	1.009809362	0	0
0	0	30	40	-9.261394376	1.990767022	0	0
0	0	30	50	-9.00172911	1.269474606	0	0
0	0	31	0	-9.232542675	1.788805138	0	0
0	0	31	10	-10.48394533	0.787861818	0	0
0	0	31	20	-10.76336346	1.386614944	0	0
0	0	31	30	-8.491418395	2.082044931	0	0
0	0	31	40	-8.741966979	1.366191882	0	0
0	0	31	50	-8.920930242	1.330399221	0	0
0	0	32	0	-10.35263636	0.435582909	0	0
0	0	32	10	-14.75513268	-0.495026085	0	0
0	0	32	20	-14.86251062	-2.248866069	0	0
0	0	32	30	-16.61635063	-3.644779549	0	0
0	0	32	40	-18.08384941	-6.61556975	0	0
0	0	32	50	-18.03949572	-10.00986303	0	0
0	0	33	0	-19.42296416	-10.72545015	0	0
0	0	33	10	-20.71102099	-11.34562566	0	0
0	0	33	20	-23.00089979	-11.63186051	0	0
0	0	33	30	-22.76237074	-11.77497793	0	0
0	0	33	40	-21.85596038	-12.25203601	0	0
0	0	33	50	-22.5238417	-13.20615219	0	0
0	0	34	0	-23.66878112	-14.58962064	0	0
0	0	34	10	-24.33666242	-15.68685423	0	0
0	0	34	20	-24.71830889	-16.21161811	0	0
0	0	34	30	-24.193545	-16.6409704	0	0
0	0	34	40	-22.23760685	-15.63914843	0	0
0	0	34	50	-24.193545	-15.73456003	0	0
0	0	35	0	-25.62471924	-16.02079488	0	0
0	0	35	10	-26.72195284	-15.63914843	0	0
0	0	35	20	-28.1531271	-15.11438452	0	0
0	0	35	30	-30.20447687	-15.92538326	0	0
0	0	35	40	-31.73106273	-17.26114591	0	0
0	0	35	50	-32.20812082	-20.26661183	0	0
0	0	36	0	-32.35123823	-20.98219895	0	0
0	0	36	10	-34.87964609	-22.3179616	0	0
0	0	36	20	-36.02458548	-23.31978357	0	0
0	0	36	30	-35.83376224	-25.46654496	0	0
0	0	36	40	-36.83558424	-27.32707149	0	0
0	0	36	50	-35.83376224	-26.99313082	0	0
0	0	37	0	-36.35852615	-26.8977192	0	0
0	0	37	10	-37.7419946	-27.37477729	0	0
0	0	37	20	-40.17499081	-27.75642376	0	0
0	0	37	30	-40.41351987	-27.23165987	0	0
0	0	37	40	-40.89057796	-27.56560052	0	0
0	0	37	50	-41.27222441	-27.27936567	0	0
0	0	38	0	-41.41534184	-27.47018891	0	0
0	0	38	10	-41.74928249	-27.47018891	0	0
0	0	38	20	-42.9419277	-26.75460179	0	0
0	0	38	30	-44.80245424	-26.37295532	0	0
0	0	38	40	-46.63721745	-26.01761211	0	0
0	0	38	50	-45.88841745	-26.93281211	0	0
0	0	39	0	-46.55401745	-26.68321211	0	0
0	0	39	10	-46.21483427	-26.83561654	0	0
0	0	39	20	-46.46504666	-26.58540414	0	0
0	0	39	30	-44.15058207	-26.52285106	0	0
0	0	39	40	-42.46164842	-26.27263866	0	0
0	0	39	50	-42.52420153	-26.39774486	0	0
0	0	40	0	-44.65100684	-26.52285106	0	0
0	0	40	10	-45.8395157	-25.5220015	0	0
0	0	40	20	-45.02632543	-25.5220015	0	0
0	0	40	30	-45.15143162	-25.95987318	0	0
0	0	40	40	-44.33824136	-26.27263866	0	0
0	0	40	50	-42.14888294	-25.83476698	0	0
0	0	41	0	-41.58590507	-26.46029795	0	0
0	0	41	10	-39.58420596	-26.52285106	0	0
0	0	41	20	-39.70931216	-27.52370061	0	0
0	0	41	30	-39.33399357	-28.14923157	0	0
0	0	41	40	-42.02377675	-27.96157229	0	0
0	0	41	50	-41.58590507	-28.58710327	0	0
0	0	42	0	-41.21058648	-28.89986875	0	0
0	0	42	10	-41.58590507	-28.52455016	0	0
0	0	42	20	-41.83611746	-28.27433777	0	0
0	0	42	30	-42.08632985	-27.96157229	0	0
0	0	42	40	-41.39824578	-27.39859441	0	0
0	0	42	50	-39.89697144	-28.39944397	0	0
0	0	43	0	-38.70846258	-27.39859441	0	0
0	0	43	10	-38.58335641	-26.46029795	0	0
0	0	43	20	-38.95867498	-26.21008557	0	0
0	0	43	30	-40.27229003	-26.77306345	0	0
0	0	43	40	-39.77186524	-27.33604132	0	0
0	0	43	50	-39.64675905	-27.02327582	0	0
0	0	44	0	-38.77101569	-25.58455459	0	0
0	0	44	10	-38.64590949	-25.70966079	0	0
0	0	44	20	-38.08293162	-25.39689531	0	0
0	0	44	30	-38.3956971	-25.77221388	0	0
0	0	44	40	-38.58335641	-25.58455459	0	0
0	0	44	50	-38.45825021	-25.70966079	0	0
0	0	45	0	-37.51995374	-26.02242627	0	0
0	0	45	10	-36.95697587	-26.21008557	0	0
0	0	45	20	-36.95697587	-26.39774486	0	0
0	0	45	30	-38.2705909	-24.52115193	0	0
0	0	45	40	-37.39484755	-25.209236	0	0
0	0	45	50	-37.89527233	-24.14583336	0	0
0	0	46	0	-38.64590949	-23.83306786	0	0
0	0	46	10	-39.02122808	-24.39604573	0	0
0	0	46	20	-39.14633428	-24.27093956	0	0
0	0	46	30	-38.89612189	-22.89477141	0	0
0	0	46	40	-39.64675905	-23.0824307	0	0
0	0	46	50	-40.45994932	-22.64455902	0	0
0	0	47	0	-40.6476086	-22.64455902	0	0
0	0	47	10	-40.5225024	-22.33179354	0	0
0	0	47	20	-40.5225024	-21.89392186	0	0
0	0	47	30	-40.45994932	-21.95647495	0	0
0	0	47	40	-41.39824578	-22.20668734	0	0
0	0	47	50	-41.77356435	-22.14413423	0	0
0	0	48	0	-41.71101126	-22.08158114	0	0
0	0	48	10	-43.08717941	-21.33094396	0	0
0	0	48	20	-43.83781657	-20.95562539	0	0
0	0	48	30	-43.90036968	-21.14328468	0	0
0	0	48	40	-44.33824136	-20.8305192	0	0
0	0	48	50	-45.52675019	-20.89307228	0	0
0	0	49	0	-44.90121923	-20.95562539	0	0
0	0	49	10	-45.90206878	-20.705413	0	0
0	0	49	20	-45.8395157	-20.51775371	0	0
1	1	30	0	0	0	0	0
1	1	30	10	-1.399061976	2.331769981	0	0
1	1	30	20	-4.570269122	2.98466557	0	0
1	1	30	30	-8.301101078	3.451019562	0	0
1	1	30	40	-10.72614184	7.275122296	0	0
1	1	30	50	-8.114559482	5.782789522	0	0
1	1	31	0	-7.741476288	6.995309901	0	0
1	1	31	10	-10.63287104	5.969331118	0	0
1	1	31	20	-12.8713702	5.689518723	0	0
1	1	31	30	-13.33772419	6.902039102	0	0
1	1	31	40	-13.1511826	5.782789522	0	0
1	1	31	50	-11.65884982	6.902039102	0	0
1	1	32	0	-12.21847461	6.622226707	0	0
1	1	32	10	-15.94930655	5.409706328	0	0
1	1	32	20	-17.34836852	2.798123973	0	0
1	1	32	30	-16.22911894	2.518311578	0	0
1	1	32	40	-17.62818094	-0.652895589	0	0
1	1	32	50	-15.94930655	-3.637561138	0	0
1	1	33	0	-19.12051371	-4.383727525	0	0
1	1	33	10	-21.07920048	-5.316435509	0	0
1	1	33	20	-22.66480405	-5.502977106	0	0
1	1	33	30	-22.94461645	-5.596247904	0	0
1	1	33	40	-22.66480405	-6.43568509	0	0
1	1	33	50	-22.29172086	-6.902039082	0	0
1	1	34	0	-22.01190846	-6.99530988	0	0
1	1	34	10	-23.41097044	-7.648205469	0	0
1	1	34	20	-23.87732443	-7.088580678	0	0
1	1	34	30	-24.99657401	-7.088580678	0	0
1	1	34	40	-23.50424124	-6.622226686	0	0
1	1	34	50	-23.87732443	-8.021288662	0	0
1	1	35	0	-25.929282	-7.461663872	0	0
1	1	35	10	-27.98123956	-7.088580678	0	0
1	1	35	20	-28.91394755	-6.808768283	0	0
1	1	35	30	-30.68609274	-7.088580678	0	0
1	1	35	40	-32.36496711	-7.088580678	0	0
1	1	35	50	-31.33898832	-9.700163034	0	0
1	1	36	0	-30.68609274	-11.84539142	0	0
1	1	36	10	-31.52552992	-12.6848286	0	0
1	1	36	20	-31.52552992	-14.55024457	0	0
1	1	36	30	-32.6447795	-14.92332776	0	0
1	1	36	40	-33.20440429	-15.66949415	0	0
1	1	36	50	-34.23038308	-15.76276495	0	0
1	1	37	0	-35.44290345	-16.13584814	0	0
1	1	37	10	-36.65542383	-16.41566054	0	0
1	1	37	20	-37.12177783	-16.50893134	0	0
1	1	37	30	-38.893923	-15.76276495	0	0
1	1	37	40	-39.91990178	-14.73678617	0	0
1	1	37	50	-41.50550535	-14.83005697	0	0
1	1	38	0	-40.66606816	-16.32238974	0	0
1	1	38	10	-41.13242216	-15.20314016	0	0
1	1	38	20	-43.46419214	-14.17716138	0	0
1	1	38	30	-44.02381693	-13.89734898	0	0
1	1	38	40	-46.16904529	-12.21847461	0	0
1	1	38	50	-43.65073373	-15.38968176	0	0
1	1	39	0	-44.58344172	-13.0579118	0	0
1	1	39	10	-46.26231609	-11.47230822	0	0
1	1	39	20	-46.91521168	-11.00595421	0	0
1	1	39	30	-46.44885769	-12.8713702	0	0
1	1	39	40	-47.00848248	-13.80407818	0	0
1	1	39	50	-46.91521168	-13.71080739	0	0
1	1	40	0	-47.28829487	-14.55024457	0	0
1	1	40	10	-47.94119046	-14.36370297	0	0
1	1	40	20	-47.47483647	-15.94930655	0	0
1	1	40	30	-49.06044004	-16.22911894	0	0
1	1	40	40	-47.84791966	-15.48295256	0	0
1	1	40	50	-43.55746294	-15.48295256	0	0
1	1	41	0	-44.30362932	-15.85603575	0	0
1	1	41	10	-44.02381693	-17.53491012	0	0
1	1	41	20	-41.03915136	-20.14649248	0	0
1	1	41	30	-41.03915136	-19.12051369	0	0
1	1	41	40	-41.22569296	-20.42630487	0	0
1	1	41	50	-41.59877615	-19.40032609	0	0
1	1	42	0	-40.10644337	-18.09453491	0	0
1	1	42	10	-40.29298497	-17.34836852	0	0
1	1	42	20	-41.50550535	-18.28107651	0	0
1	1	42	30	-43.09110894	-17.34836852	0	0
1	1	42	40	-43.65073373	-17.06855613	0	0
1	1	42	50	-41.97185934	-16.60220214	0	0
1	1	43	0	-44.39690012	-16.88201453	0	0
1	1	43	10	-44.95652491	-17.25509772	0	0
1	1	43	20	-46.82194088	-17.81472252	0	0
1	1	43	30	-48.31427365	-17.16182693	0	0
1	1	43	40	-48.59408605	-18.37434731	0	0
1	1	43	50	-49.34025244	-18.5608889	0	0
1	1	44	0	-50.83258521	-16.41566054	0	0
1	1	44	10	-50.83258521	-15.48295256	0	0
1	1	44	20	-51.6720224	-14.83005697	0	0
1	1	44	30	-52.13837639	-15.10986936	0	0
1	1	44	40	-52.97781357	-15.38968176	0	0
1	1	44	50	-52.79127198	-16.13584814	0	0
1	1	45	0	-52.97781357	-15.66949415	0	0
1	1	45	10	-53.44416757	-15.85603575	0	0
1	1	45	20	-54.09706316	-15.29641096	0	0
1	1	45	30	-54.28360475	-15.01659856	0	0
1	1	45	40	-54.47014635	-15.01659856	0	0
1	1	45	50	-55.12304196	-14.64351537	0	0
1	1	46	0	-55.02977114	-14.73678617	0	0
1	1	46	10	-55.96247914	-14.45697377	0	0
1	1	46	20	-55.96247914	-14.83005697	0	0
1	1	46	30	-57.08172872	-14.92332776	0	0
1	1	46	40	-58.4807907	-14.83005697	0	0
1	1	46	50	-58.85387389	-15.10986936	0	0
1	1	47	0	-59.78658188	-15.48295256	0	0
1	1	47	10	-60.43947747	-15.29641096	0	0
1	1	47	20	-61.09237306	-15.94930655	0	0
1	1	47	30	-61.18564385	-16.41566054	0	0
1	1	47	40	-60.90583146	-17.06855613	0	0
1	1	47	50	-60.43947747	-16.22911894	0	0
1	1	48	0	-61.46545625	-16.88201453	0	0
1	1	48	10	-60.25293587	-16.78874373	0	0
1	1	48	20	-59.78658188	-16.69547293	0	0
1	1	48	30	-59.97312348	-17.81472252	0	0
1	1	48	40	-61.37218545	-17.25509772	0	0
1	1	48	50	-62.67797663	-16.41566054	0	0
1	1	49	0	-59.87985268	-16.88201453	0	0
1	1	49	10	-61.09237306	-16.69547293	0	0
1	1	49	20	-61.09237306	-17.16182693	0	0
2	2	30	0	0	0	0	0
2	2	30	10	-1.63860815	0.568305421	0	0
2	2	30	20	-5.247709667	0.603805696	0	0
2	2	30	30	-5.934968166	0.50562591	0	0
2	2	30	40	-8.487642654	3.745558918	0	0
2	2	30	50	-10.647598	2.861940827	0	0
2	2	31	0	-11.33485652	3.352839755	0	0
2	2	31	10	-12.21847461	0.603805696	0	0
2	2	31	20	-12.80755332	1.291064216	0	0
2	2	31	30	-8.880361818	2.960120613	0	0
2	2	31	40	-8.58582244	1.683783358	0	0
2	2	31	50	-7.702204349	2.076502522	0	0
2	2	32	0	-9.27308096	1.585603573	0	0
2	2	32	10	-11.72757566	2.56740145	0	0
2	2	32	20	-11.82575545	0.407446125	0	0
2	2	32	30	-12.41483418	-2.047048578	0	0
2	2	32	40	-12.90573311	-4.108824117	0	0
2	2	32	50	-11.72757566	-6.465139034	0	0
2	2	33	0	-15.06568846	-8.723274165	0	0
2	2	33	10	-16.88137173	-11.98332362	0	0
2	2	33	20	-19.96343197	-11.98332362	0	0
2	2	33	30	-19.90698967	-12.88119177	0	0
2	2	33	40	-20.36311778	-13.71742667	0	0
2	2	33	50	-21.3513954	-15.54193917	0	0
2	2	34	0	-23.02386518	-15.84602458	0	0
2	2	34	10	-23.632036	-17.06236624	0	0
2	2	34	20	-25.91267663	-18.43075061	0	0
2	2	34	30	-27.1290183	-19.19096415	0	0
2	2	34	40	-26.36880476	-19.19096415	0	0
2	2	34	50	-26.74891153	-19.26698551	0	0
2	2	35	0	-30.70202194	-18.50677197	0	0
2	2	35	10	-32.98266254	-17.06236624	0	0
2	2	35	20	-34.95921776	-16.22613136	0	0
2	2	35	30	-36.93577295	-16.53021677	0	0
2	2	35	40	-36.47964482	-15.84602458	0	0
2	2	35	50	-36.47964482	-16.83430218	0	0
2	2	36	0	-30.93008599	-15.84602458	0	0
2	2	36	10	-36.17555941	-17.89860114	0	0
2	2	36	20	-37.69598649	-18.96290009	0	0
2	2	36	30	-40.88888336	-18.43075061	0	0
2	2	36	40	-44.53790836	-17.36645166	0	0
2	2	36	50	-43.01748127	-17.97462249	0	0
2	2	37	0	-43.70167345	-16.22613136	0	0
2	2	37	10	-43.16952399	-16.98634489	0	0
2	2	37	20	-44.61392971	-16.91032354	0	0
2	2	37	30	-46.59048491	-15.92204594	0	0
2	2	37	40	-48.26295469	-14.17355478	0	0
2	2	37	50	-49.47929636	-13.71742667	0	0
2	2	38	0	-49.32725364	-14.09753344	0	0
2	2	38	10	-50.46757396	-14.02151209	0	0
2	2	38	20	-51.30380886	-13.4893626	0	0
2	2	38	30	-51.2277875	-13.79344803	0	0
2	2	38	40	-49.78338177	-14.78172563	0	0
2	2	38	50	-50.01144585	-15.1618324	0	0
2	2	39	0	-49.85940313	-15.84602458	0	0
2	2	39	10	-51.15176614	-15.1618324	0	0
2	2	39	20	-50.92370209	-14.93376832	0	0
2	2	39	30	-52.14004376	-14.02151209	0	0
2	2	39	40	-53.66047082	-14.93376832	0	0
2	2	39	50	-53.58444948	-15.08581104	0	0
2	2	40	0	-54.72476978	-14.78172563	0	0
2	2	40	10	-54.42068436	-14.85774699	0	0
2	2	40	20	-54.04057759	-15.3138751	0	0
2	2	40	30	-54.57272708	-14.85774699	0	0
2	2	40	40	-54.87681249	-14.17355478	0	0
2	2	40	50	-55.10487655	-12.95721313	0	0
2	2	41	0	-54.95283385	-12.57710636	0	0
2	2	41	10	-55.02885521	-11.5128074	0	0
2	2	41	20	-55.48498332	-11.58882876	0	0
2	2	41	30	-54.26864167	-11.43678605	0	0
2	2	41	40	-55.33294062	-11.43678605	0	0
2	2	41	50	-57.68960259	-11.43678605	0	0
2	2	42	0	-58.90594426	-10.29646573	0	0
2	2	42	10	-60.04626457	-9.460230853	0	0
2	2	42	20	-60.73045676	-9.384209494	0	0
2	2	42	30	-62.32690518	-9.53625219	0	0
2	2	42	40	-63.69528955	-11.58882876	0	0
2	2	42	50	-63.46722549	-13.4893626	0	0
2	2	43	0	-64.68356717	-13.94549073	0	0
2	2	43	10	-65.21571663	-13.79344803	0	0
2	2	43	20	-63.77131091	-14.09753344	0	0
2	2	43	30	-63.69528955	-13.71742667	0	0
2	2	43	40	-63.23916144	-14.85774699	0	0
2	2	43	50	-63.61926821	-14.93376832	0	0
2	2	44	0	-63.84733227	-14.85774699	0	0
2	2	44	10	-64.07539632	-13.94549073	0	0
2	2	44	20	-63.77131091	-14.40161886	0	0
2	2	44	30	-63.84733227	-14.47764022	0	0
2	2	44	40	-63.31518278	-13.94549073	0	0
2	2	44	50	-62.85905467	-13.56538396	0	0
2	2	45	0	-62.55496926	-13.64140532	0	0
2	2	45	10	-64.15141768	-12.80517041	0	0
2	2	45	20	-63.69528955	-13.41334126	0	0
2	2	45	30	-64.22743904	-12.72914906	0	0
2	2	45	40	-64.98765258	-12.72914906	0	0
2	2	45	50	-66.35603695	-12.65312772	0	0
2	2	46	0	-66.584101	-13.41334126	0	0
2	2	46	10	-67.26829319	-13.03323449	0	0
2	2	46	20	-67.26829319	-12.88119177	0	0
2	2	46	30	-68.10452809	-13.18527719	0	0
2	2	46	40	-69.77699787	-12.34904231	0	0
2	2	46	50	-72.74183068	-12.72914906	0	0
2	2	47	0	-74.41430047	-11.43678605	0	0
2	2	47	10	-74.56634317	-10.14442304	0	0
2	2	47	20	-74.33827911	-10.75259386	0	0
2	2	47	30	-74.49032182	-10.82861522	0	0
2	2	47	40	-74.71838588	-11.5128074	0	0
2	2	47	50	-72.2096812	-10.82861522	0	0
2	2	48	0	-72.66580932	-10.90463658	0	0
2	2	48	10	-73.57806557	-10.29646573	0	0
2	2	48	20	-73.95817234	-8.852060006	0	0
2	2	48	30	-74.11021505	-8.319910539	0	0
2	2	48	40	-73.88215099	-8.319910539	0	0
2	2	48	50	-74.0341937	-6.647440738	0	0
2	2	49	0	-74.33827911	-6.11529127	0	0
2	2	49	10	-74.1862364	-5.431099086	0	0
2	2	49	20	-73.35000151	-5.963248554	0	0
3	3	30	0	0	0	0	0
3	3	30	10	-1.147234816	0.705990667	0	0
3	3	30	20	-3.971197485	2.206220827	0	0
3	3	30	30	-7.05990663	2.647464976	0	0
3	3	30	40	-7.412901974	5.030183475	0	0
3	3	30	50	-4.50069048	3.44170449	0	0
3	3	31	0	-5.383178798	3.088709146	0	0
3	3	31	10	-7.589399626	3.353455643	0	0
3	3	31	20	-10.50161112	3.353455643	0	0
3	3	31	30	-7.854146123	0.529492995	0	0
3	3	31	40	-6.44216481	-0.176497672	0	0
3	3	31	50	-5.118432301	0.088248826	0	0
3	3	32	0	-5.55967647	-1.147234837	0	0
3	3	32	10	-10.85460646	-3.882948659	0	0
3	3	32	20	-16.41428293	-6.353915984	0	0
3	3	32	30	-13.06082727	-8.030643816	0	0
3	3	32	40	-9.530873955	-7.677648472	0	0
3	3	32	50	-10.06036695	-10.58985997	0	0
3	3	33	0	-14.4728086	-12.2665878	0	0
3	3	33	10	-17.20852243	-12.35483662	0	0
3	3	33	20	-16.94377593	-12.88432962	0	0
3	3	33	30	-17.56151777	-11.82534363	0	0
3	3	33	40	-17.47326892	-13.41382264	0	0
3	3	33	50	-20.38548042	-15.70829229	0	0
3	3	34	0	-18.00276192	-12.09009013	0	0
3	3	34	10	-19.5029921	-12.88432962	0	0
3	3	34	20	-21.26796876	-14.56105745	0	0
3	3	34	30	-21.70921291	-15.35529694	0	0
3	3	34	40	-21.26796876	-15.62004346	0	0
3	3	34	50	-20.0324851	-15.79654111	0	0
3	3	35	0	-23.38594074	-15.35529694	0	0
3	3	35	10	-25.68041041	-15.70829229	0	0
3	3	35	20	-25.50391274	-15.17879929	0	0
3	3	35	30	-26.12165456	-15.09055045	0	0
3	3	35	40	-28.15137774	-14.56105745	0	0
3	3	35	50	-27.97488007	-15.53179462	0	0
3	3	36	0	-26.29815223	-16.76727828	0	0
3	3	36	10	-27.71013357	-17.38502012	0	0
3	3	36	20	-28.32787539	-19.06174793	0	0
3	3	36	30	-29.12211488	-19.59124095	0	0
3	3	36	40	-30.88709156	-19.2382456	0	0
3	3	36	50	-32.65206822	-18.44400611	0	0
3	3	37	0	-34.06404953	-17.47326895	0	0
3	3	37	10	-36.53501686	-15.53179462	0	0
3	3	37	20	-38.21174469	-14.73755512	0	0
3	3	37	30	-39.44722835	-15.00230162	0	0
3	3	37	40	-39.44722835	-12.88432962	0	0
3	3	37	50	-41.03570736	-14.11981328	0	0
3	3	38	0	-40.41796552	-15.00230162	0	0
3	3	38	10	-40.77096086	-14.82580395	0	0
3	3	38	20	-42.18294217	-12.09009013	0	0
3	3	38	30	-43.85967	-12.2665878	0	0
3	3	38	40	-45.62464666	-12.35483662	0	0
3	3	38	50	-45.97764201	-12.70783197	0	0
3	3	39	0	-46.7718815	-12.70783197	0	0
3	3	39	10	-47.38962332	-11.64884596	0	0
3	3	39	20	-48.53685816	-11.20760181	0	0
3	3	39	30	-49.1546	-11.11935296	0	0
3	3	39	40	-49.77234182	-11.56059713	0	0
3	3	39	50	-49.86059064	-12.35483662	0	0
3	3	40	0	-51.09607431	-12.2665878	0	0
3	3	40	10	-51.53731848	-11.91359248	0	0
3	3	40	20	-51.6255673	-11.29585063	0	0
3	3	40	30	-51.89031382	-12.61958312	0	0
3	3	40	40	-52.86105096	-12.44308547	0	0
3	3	40	50	-52.68455331	-10.85460646	0	0
3	3	41	0	-51.6255673	-11.56059713	0	0
3	3	41	10	-52.59630447	-8.118892642	0	0
3	3	41	20	-54.2730323	-7.854146144	0	0
3	3	41	30	-54.0082858	-8.030643816	0	0
3	3	41	40	-54.89077414	-7.765897318	0	0
3	3	41	50	-55.24376946	-8.383639139	0	0
3	3	42	0	-56.56750195	-7.765897318	0	0
3	3	42	10	-56.83224847	-7.148155477	0	0
3	3	42	20	-57.44999029	-7.765897318	0	0
3	3	42	30	-58.42072746	-7.94239497	0	0
3	3	42	40	-58.42072746	-8.207141488	0	0
3	3	42	50	-58.50897628	-8.736634483	0	0
3	3	43	0	-59.21496695	-8.560136811	0	0
3	3	43	10	-59.65621112	-8.383639139	0	0
3	3	43	20	-59.74445994	-8.648385637	0	0
3	3	43	30	-60.62694828	-8.824883309	0	0
3	3	43	40	-62.30367612	-9.707371648	0	0
3	3	43	50	-65.48063411	-10.76635764	0	0
3	3	44	0	-66.2748736	-10.1486158	0	0
3	3	44	10	-64.68639459	-10.41336229	0	0
3	3	44	20	-64.68639459	-10.67810881	0	0
3	3	44	30	-64.06865277	-10.67810881	0	0
3	3	44	40	-64.59814577	-11.38409946	0	0
3	3	44	50	-64.33339927	-11.56059713	0	0
3	3	45	0	-65.12763876	-11.29585063	0	0
3	3	45	10	-63.71565743	-11.29585063	0	0
3	3	45	20	-64.1569016	-11.56059713	0	0
3	3	45	30	-64.1569016	-11.11935296	0	0
3	3	45	40	-64.86289227	-11.91359248	0	0
3	3	45	50	-65.30413644	-12.0018413	0	0
3	3	46	0	-65.65713176	-11.91359248	0	0
3	3	46	10	-66.2748736	-12.79608079	0	0
3	3	46	20	-66.71611777	-13.41382264	0	0
3	3	46	30	-67.24561076	-14.03156446	0	0
3	3	46	40	-67.86335259	-13.85506678	0	0
3	3	46	50	-67.86335259	-13.85506678	0	0
3	3	47	0	-67.86335259	-14.11981328	0	0
3	3	47	10	-67.24561076	-14.29631095	0	0
3	3	47	20	-67.59860609	-14.11981328	0	0
3	3	47	30	-67.42210842	-13.85506678	0	0
3	3	47	40	-67.42210842	-13.41382264	0	0
3	3	47	50	-67.95160143	-14.56105745	0	0
3	3	48	0	-67.68685491	-14.73755512	0	0
3	3	48	10	-68.48109443	-15.00230162	0	0
3	3	48	20	-68.48109443	-14.82580395	0	0
3	3	48	30	-68.48109443	-12.0018413	0	0
3	3	48	40	-67.86335259	-10.94285531	0	0
3	3	48	50	-67.86335259	-11.38409946	0	0
3	3	49	0	-67.68685491	-11.7370948	0	0
3	3	49	10	-69.18708509	-10.50161114	0	0
3	3	49	20	-69.18708509	-9.883869299	0	0
4	4	30	0	0	0	0	0
4	4	30	10	-3.34924693	1.612600371	0	0
4	4	30	20	-5.251510805	1.408638982	0	0
4	4	30	30	-6.731128664	1.30999779	0	0
4	4	30	40	-7.224334603	5.452927771	0	0
4	4	30	50	-8.999876018	6.43933967	0	0
4	4	31	0	-10.08492911	7.129827994	0	0
4	4	31	10	-11.26862339	5.650210155	0	0
4	4	31	20	-11.36726458	6.537980862	0	0
4	4	31	30	-8.210746502	7.623033933	0	0
4	4	31	40	-6.53384628	4.663798256	0	0
4	4	31	50	-6.040640341	5.94613371	0	0
4	4	32	0	-7.224334603	5.157004195	0	0
4	4	32	10	-9.59172317	4.959721811	0	0
4	4	32	20	-12.55095885	2.986898034	0	0
4	4	32	30	-6.928411048	0.126303528	0	0
4	4	32	40	-8.506670078	-1.550596694	0	0
4	4	32	50	-8.309387694	-2.142443846	0	0
4	4	33	0	-10.57813507	-4.509832392	0	0
4	4	33	10	-14.42514145	-5.298961907	0	0
4	4	33	20	-15.1156298	-5.298961907	0	0
4	4	33	30	-15.80611812	-6.186732614	0	0
4	4	33	40	-17.28573596	-6.778579766	0	0
4	4	33	50	-18.17350667	-7.370426898	0	0
4	4	34	0	-17.38437715	-8.356838797	0	0
4	4	34	10	-18.96263618	-9.441891888	0	0
4	4	34	20	-20.44225404	-11.2174333	0	0
4	4	34	30	-23.00692497	-10.2310214	0	0
4	4	34	40	-20.24497166	-8.652762373	0	0
4	4	34	50	-22.02051307	-9.343250696	0	0
4	4	35	0	-24.19061925	-6.778579766	0	0
4	4	35	10	-25.96616067	-5.989450251	0	0
4	4	35	20	-26.5580078	-6.679938574	0	0
4	4	35	30	-26.85393137	-7.666350474	0	0
4	4	35	40	-25.76887828	-6.679938574	0	0
4	4	35	50	-24.97974877	-5.693526675	0	0
4	4	36	0	-22.51371901	-5.693526675	0	0
4	4	36	10	-23.10556616	-6.48265619	0	0
4	4	36	20	-25.07838996	-8.258197605	0	0
4	4	36	30	-26.36072541	-6.778579766	0	0
4	4	36	40	-28.92539634	-7.764991666	0	0
4	4	36	50	-30.4050142	-6.285373806	0	0
4	4	37	0	-31.29278491	-5.101679544	0	0
4	4	37	10	-30.30637301	-5.200320715	0	0
4	4	37	20	-33.06832632	-5.101679544	0	0
4	4	37	30	-35.73163845	-4.805755968	0	0
4	4	37	40	-36.02756202	-3.720702877	0	0
4	4	37	50	-37.21125628	-2.241085038	0	0
4	4	38	0	-39.38136247	-3.424779301	0	0
4	4	38	10	-41.15690388	-2.043802654	0	0
4	4	38	20	-42.9324453	-2.142443846	0	0
4	4	38	30	-40.9596215	-0.958749563	0	0
4	4	38	40	-39.77592721	-2.438367402	0	0
4	4	38	50	-38.19766818	-3.227496938	0	0
4	4	39	0	-36.91533273	-2.931573362	0	0
4	4	39	10	-35.63299725	-3.326138109	0	0
4	4	39	20	-37.50717986	-3.326138109	0	0
4	4	39	30	-37.60582105	-3.622061685	0	0
4	4	39	40	-38.0003858	-3.424779301	0	0
4	4	39	50	-38.88815651	-4.213908816	0	0
4	4	40	0	-39.28272128	-3.720702877	0	0
4	4	40	10	-41.25554507	-4.805755968	0	0
4	4	40	20	-41.05826269	-4.90439716	0	0
4	4	40	30	-41.05826269	-5.693526675	0	0
4	4	40	40	-41.74875101	-5.693526675	0	0
4	4	40	50	-42.53788053	-5.890809059	0	0
4	4	41	0	-42.53788053	-5.101679544	0	0
4	4	41	10	-43.42565124	-4.4111912	0	0
4	4	41	20	-44.11613958	-3.720702877	0	0
4	4	41	30	-43.32701006	-3.326138109	0	0
4	4	41	40	-43.22836887	-3.424779301	0	0
4	4	41	50	-43.9188572	-3.424779301	0	0
4	4	42	0	-44.41206313	-1.649237886	0	0
4	4	42	10	-45.29983384	-0.366902432	0	0
4	4	42	20	-45.99032219	-2.241085038	0	0
4	4	42	30	-46.48352812	-2.043802654	0	0
4	4	42	40	-48.84318887	-1.935015742	0	0
4	4	42	50	-49.46171834	-2.553545197	0	0
4	4	43	0	-49.1524536	-3.378251157	0	0
4	4	43	10	-49.77098306	-3.275162925	0	0
4	4	43	20	-49.35863009	-3.378251157	0	0
4	4	43	30	-49.87407131	-3.275162925	0	0
4	4	43	40	-50.2864243	-2.24428048	0	0
4	4	43	50	-49.46171834	-3.172074672	0	0
4	4	44	0	-51.00804201	-4.30604537	0	0
4	4	44	10	-49.1524536	-4.409133622	0	0
4	4	44	20	-48.12157114	-4.512221854	0	0
4	4	44	30	-49.1543561	-3.501276834	0	0
4	4	44	40	-47.90888696	-4.014117058	0	0
4	4	44	50	-46.6634178	-4.453694419	0	0
4	4	45	0	-46.6634178	-5.552637771	0	0
4	4	45	10	-46.95646937	-5.992215133	0	0
4	4	45	20	-47.17625804	-5.699163558	0	0
4	4	45	30	-47.83562405	-6.13874092	0	0
4	4	45	40	-48.20193851	-6.065478016	0	0
4	4	45	50	-48.78804164	-5.699163558	0	0
4	4	46	0	-48.56825297	-5.332849101	0	0
4	4	46	10	-47.02973226	-6.798106931	0	0
4	4	46	20	-48.49499009	-8.483153432	0	0
4	4	46	30	-49.44740767	-7.164421389	0	0
4	4	46	40	-50.32656237	-7.091158506	0	0
4	4	46	50	-52.01160885	-6.944632718	0	0
4	4	47	0	-52.37792331	-7.384210059	0	0
4	4	47	10	-53.55012957	-7.164421389	0	0
4	4	47	20	-52.5244491	-7.8237874	0	0
4	4	47	30	-55.16191319	-7.970313187	0	0
4	4	47	40	-56.99348547	-8.995993677	0	0
4	4	47	50	-56.48064523	-9.508833901	0	0
4	4	48	0	-58.01916594	-10.09493703	0	0
4	4	48	10	-58.45874328	-11.34040619	0	0
4	4	48	20	-58.75179486	-10.97409173	0	0
4	4	48	30	-59.85073823	-11.34040619	0	0
4	4	48	40	-59.55768666	-11.34040619	0	0
4	4	48	50	-59.77747533	-11.26714331	0	0
4	4	49	0	-60.14378978	-11.41366907	0	0
4	4	49	10	-61.60904761	-12.36608666	0	0
5	5	30	0	0	0	0	0
5	5	30	10	0	0.676548558	0	0
5	5	30	20	-5.953627451	1.488406858	0	0
5	5	30	30	-4.871149733	1.759026277	0	0
5	5	30	40	-9.471680026	-0.27061944	0	0
5	5	30	50	-7.847963448	7.306724568	0	0
5	5	31	0	-9.742299466	5.81831771	0	0
5	5	31	10	-14.34282976	4.600530293	0	0
5	5	31	20	-14.61344918	4.871149712	0	0
5	5	31	30	-10.1482286	4.871149712	0	0
5	5	31	40	-7.577344029	2.570884576	0	0
5	5	31	50	-9.201060606	5.141769152	0	0
5	5	32	0	-5.953627451	2.435574856	0	0
5	5	32	10	-10.68946746	1.082477698	0	0
5	5	32	20	-13.26035204	-0.27061944	0	0
5	5	32	30	-8.389202307	-2.841504016	0	0
5	5	32	40	-7.712653728	-3.112123435	0	0
5	5	32	50	-10.55415774	-5.683008011	0	0
5	5	33	0	-13.26035204	-6.49486631	0	0
5	5	33	10	-15.15468804	-7.306724589	0	0
5	5	33	20	-17.86088233	-6.63017603	0	0
5	5	33	30	-19.07866975	-7.306724589	0	0
5	5	33	40	-19.07866975	-8.253892587	0	0
5	5	33	50	-21.64955433	-10.28353832	0	0
5	5	34	0	-21.64955433	-10.28353832	0	0
5	5	34	10	-23.67920006	-12.31318404	0	0
5	5	34	20	-23.81450976	-13.26035204	0	0
5	5	34	30	-24.89698748	-13.53097146	0	0
5	5	34	40	-24.35574862	-10.41884802	0	0
5	5	34	50	-26.38539434	-10.1482286	0	0
5	5	35	0	-27.46787206	-8.659821747	0	0
5	5	35	10	-29.09158864	-10.28353832	0	0
5	5	35	20	-30.30937607	-9.606989746	0	0
5	5	35	30	-30.85061493	-10.82477716	0	0
5	5	35	40	-31.39185379	-8.795131446	0	0
5	5	35	50	-31.12123435	-8.795131446	0	0
5	5	36	0	-25.84415548	-8.118582888	0	0
5	5	36	10	-28.14442064	-10.1482286	0	0
5	5	36	20	-25.0322972	-11.0953966	0	0
5	5	36	30	-29.36220808	-10.82477716	0	0
5	5	36	40	-30.71530521	-11.77194518	0	0
5	5	36	50	-31.66247321	-10.96008688	0	0
5	5	37	0	-33.55680921	-10.01291888	0	0
5	5	37	10	-33.96273837	-10.1482286	0	0
5	5	37	20	-34.77459665	-10.01291888	0	0
5	5	37	30	-36.12769378	-8.659821747	0	0
5	5	37	40	-36.93955208	-7.712653749	0	0
5	5	37	50	-38.1573395	-6.63017603	0	0
5	5	38	0	-38.42795894	-7.847963448	0	0
5	5	38	10	-39.10450752	-8.253892587	0	0
5	5	38	20	-42.89317951	-5.953627451	0	0
5	5	38	30	-43.29910865	-6.088937171	0	0
5	5	38	40	-44.92282523	-5.277078872	0	0
5	5	38	50	-41.94601152	-6.35955659	0	0
5	5	39	0	-42.35194065	-5.953627451	0	0
5	5	39	10	-43.16379895	-5.818317731	0	0
5	5	39	20	-44.24627667	-5.547698312	0	0
5	5	39	30	-44.11096695	-6.22424687	0	0
5	5	39	40	-44.11096695	-6.088937171	0	0
5	5	39	50	-44.51689609	-5.818317731	0	0
5	5	40	0	-44.51689609	-5.818317731	0	0
5	5	40	10	-46.27592239	-6.088937171	0	0
5	5	40	20	-43.97565723	-6.22424687	0	0
5	5	40	30	-46.00530295	-5.818317731	0	0
5	5	40	40	-46.41123209	-6.35955659	0	0
5	5	40	50	-47.35840011	-6.63017603	0	0
5	5	41	0	-47.35840011	-6.22424687	0	0
5	5	41	10	-48.57618752	-3.382742875	0	0
5	5	41	20	-50.1999041	-3.382742875	0	0
5	5	41	30	-50.06459438	-2.976813736	0	0
5	5	41	40	-50.06459438	-2.976813736	0	0
5	5	41	50	-50.60583324	-4.329910874	0	0
5	5	42	0	-52.0942401	-3.518052595	0	0
5	5	42	10	-53.17671782	-3.518052595	0	0
5	5	42	20	-55.07105384	-3.382742875	0	0
5	5	42	30	-55.07105384	-4.329910874	0	0
5	5	42	40	-56.01822183	-4.600530314	0	0
5	5	42	50	-56.55946069	-4.194601154	0	0
5	5	43	0	-56.83008011	-4.871149733	0	0
5	5	43	10	-58.31848697	-4.329910874	0	0
5	5	43	20	-59.13034527	-5.006459453	0	0
5	5	43	30	-59.67158413	-4.871149733	0	0
5	5	43	40	-59.67158413	-5.818317731	0	0
5	5	43	50	-60.48344241	-5.683008011	0	0
5	5	44	0	-60.34813269	-5.412388592	0	0
5	5	44	10	-59.13034527	-5.141769152	0	0
5	5	44	20	-59.53627441	-6.63017603	0	0
5	5	44	30	-59.40096469	-6.90079545	0	0
5	5	44	40	-59.26565499	-7.17141489	0	0
5	5	44	50	-58.72441613	-7.306724589	0	0
5	5	45	0	-58.72441613	-7.712653749	0	0
5	5	45	10	-59.26565499	-7.577344029	0	0
5	5	45	20	-60.07751327	-7.577344029	0	0
5	5	45	30	-59.40096469	-8.389202307	0	0
5	5	45	40	-59.94220355	-7.847963448	0	0
5	5	45	50	-60.34813269	-7.847963448	0	0
5	5	46	0	-60.61875213	-7.442034309	0	0
5	5	46	10	-61.02468127	-8.659821747	0	0
5	5	46	20	-61.02468127	-8.659821747	0	0
5	5	46	30	-61.29530071	-8.253892587	0	0
5	5	46	40	-61.4306104	-7.17141489	0	0
5	5	46	50	-61.83653956	-9.201060606	0	0
5	5	47	0	-60.88937155	-10.1482286	0	0
5	5	47	10	-61.02468127	-9.877609165	0	0
5	5	47	20	-60.48344241	-10.01291888	0	0
5	5	47	30	-60.75406185	-9.742299466	0	0
5	5	47	40	-61.29530071	-9.336370306	0	0
5	5	47	50	-61.70122984	-9.336370306	0	0
5	5	48	0	-61.56592012	-10.1482286	0	0
5	5	48	10	-61.97184926	-10.41884802	0	0
5	5	48	20	-62.64839784	-9.742299466	0	0
5	5	48	30	-62.37777842	-9.065750886	0	0
5	5	48	40	-60.75406185	-9.606989746	0	0
5	5	48	50	-61.15999099	-10.55415774	0	0
5	5	49	0	-61.4306104	-10.1482286	0	0
5	5	49	10	-61.02468127	-10.1482286	0	0
5	5	49	20	-60.75406185	-9.742299466	0	0
6	6	30	0	0	0	0	0
6	6	30	10	-4.388183363	1.978984654	0	0
6	6	30	20	-8.432195491	1.978984654	0	0
6	6	30	30	-7.657810181	0.68834247	0	0
6	6	30	40	-12.4762076	5.162568653	0	0
6	6	30	50	-9.550752037	3.78588367	0	0
6	6	31	0	-8.862409546	4.990483035	0	0
6	6	31	10	-11.27160825	4.216097725	0	0
6	6	31	20	-11.52973669	4.130054926	0	0
6	6	31	30	-9.120537982	5.162568653	0	0
6	6	31	40	-11.87390793	3.355669616	0	0
6	6	31	50	-10.41118015	3.78588367	0	0
6	6	32	0	-11.70182231	3.011498381	0	0
6	6	32	10	-20.39214622	3.011498381	0	0
6	6	32	20	-19.27358967	0.086042798	0	0
6	6	32	30	-19.78984654	-1.892941856	0	0
6	6	32	40	-21.51070276	-5.678825547	0	0
6	6	32	50	-21.94091682	-9.808880474	0	0
6	6	33	0	-22.02695964	-11.44369387	0	0
6	6	33	10	-23.40364462	-11.87390793	0	0
6	6	33	20	-24.35011552	-13.33663573	0	0
6	6	33	30	-24.43615834	-14.62727789	0	0
6	6	33	40	-23.86484329	-14.6489133	0	0
6	6	33	50	-24.82746789	-16.74918519	0	0
6	6	34	0	-24.56493391	-16.66167387	0	0
6	6	34	10	-25.35253587	-17.36176449	0	0
6	6	34	20	-24.73995657	-17.88683248	0	0
6	6	34	30	-25.17751321	-18.32438912	0	0
6	6	34	40	-21.32701474	-13.77380002	0	0
6	6	34	50	-25.17751321	-14.47389064	0	0
6	6	35	0	-26.22764916	-14.6489133	0	0
6	6	35	10	-27.8903644	-15.43651527	0	0
6	6	35	20	-30.07814763	-15.43651527	0	0
6	6	35	30	-31.12828358	-13.6862887	0	0
6	6	35	40	-32.26593084	-13.59877736	0	0
6	6	35	50	-36.20394064	-16.13660591	0	0
6	6	36	0	-34.62873673	-15.17398128	0	0
6	6	36	10	-36.29145198	-15.08646994	0	0
6	6	36	20	-37.6041219	-16.22411723	0	0
6	6	36	30	-38.56674652	-15.2614926	0	0
6	6	36	40	-41.36710904	-16.04909457	0	0
6	6	36	50	-42.7672903	-14.56140198	0	0
6	6	37	0	-46.7053001	-14.73642464	0	0
6	6	37	10	-46.61778878	-12.02357345	0	0
6	6	37	20	-48.28050402	-10.88592617	0	0
6	6	37	30	-50.11824193	-11.23597149	0	0
6	6	37	40	-49.50566263	-11.58601679	0	0
6	6	37	50	-49.41815129	-12.11108477	0	0
6	6	38	0	-50.11824193	-12.98619806	0	0
6	6	38	10	-52.39353648	-12.8111754	0	0
6	6	38	20	-54.66883103	-10.88592617	0	0
6	6	38	30	-54.05625172	-11.49850547	0	0
6	6	38	40	-54.23127439	-10.79841485	0	0
6	6	38	50	-51.8684685	-11.14846015	0	0
6	6	39	0	-51.69344586	-10.27334687	0	0
6	6	39	10	-52.30602514	-10.44836953	0	0
6	6	39	20	-52.56855914	-10.01081288	0	0
6	6	39	30	-53.0936271	-9.485744902	0	0
6	6	39	40	-52.7435818	-11.41099415	0	0
6	6	39	50	-51.25588919	-12.98619806	0	0
6	6	40	0	-52.30602514	-13.33624338	0	0
6	6	40	10	-53.9687404	-13.0737094	0	0
6	6	40	20	-52.83109312	-13.51126604	0	0
6	6	40	30	-52.91860444	-14.298868	0	0
6	6	40	40	-54.49380837	-14.47389064	0	0
6	6	40	50	-50.99335521	-13.94882268	0	0
6	6	41	0	-53.00611578	-14.298868	0	0
6	6	41	10	-52.21851382	-16.04909457	0	0
6	6	41	20	-52.56855914	-16.92420785	0	0
6	6	41	30	-53.3561611	-16.31162855	0	0
6	6	41	40	-54.58131971	-16.66167387	0	0
6	6	41	50	-55.45643299	-15.87407191	0	0
6	6	42	0	-55.80647829	-13.77380002	0	0
6	6	42	10	-55.63145565	-14.12384534	0	0
6	6	42	20	-55.89398963	-13.6862887	0	0
6	6	42	30	-54.84385369	-14.036334	0	0
6	6	42	40	-54.66883103	-15.08646994	0	0
6	6	42	50	-54.58131971	-15.69904925	0	0
6	6	43	0	-55.45643299	-15.61153793	0	0
6	6	43	10	-56.76910292	-15.69904925	0	0
6	6	43	20	-58.78186348	-16.74918519	0	0
6	6	43	30	-59.04439746	-16.39913989	0	0
6	6	43	40	-59.83199943	-16.22411723	0	0
6	6	43	50	-61.01423621	-16.59238992	0	0
6	6	44	0	-60.80623621	-16.03772327	0	0
6	6	44	10	-60.94490287	-15.82972327	0	0
6	6	44	20	-61.49956954	-15.34438992	0	0
6	6	44	30	-61.70756954	-15.76038992	0	0
6	6	44	40	-61.36090287	-15.41372327	0	0
6	6	44	50	-61.63823621	-15.82972327	0	0
7	7	30	0	0	0	0	0
7	7	30	10	-1.120962232	0.800687306	0	0
7	7	30	20	-4.804123834	0.960824758	0	0
7	7	30	30	-5.12439876	-0.320274926	0	0
7	7	30	40	-7.526460677	-1.120962232	0	0
7	7	30	50	-10.40893499	-0.960824779	0	0
7	7	31	0	-8.967697835	-0.800687306	0	0
7	7	31	10	-10.7292646	0.170596837	0	0
7	7	31	20	-9.449830333	1.632807426	0	0
7	7	31	30	-6.982349962	3.917511458	0	0
7	7	31	40	-6.799573643	4.191675946	0	0
7	7	31	50	-7.439290768	4.100287776	0	0
7	7	32	0	-8.44456055	2.729465357	0	0
7	7	32	10	-9.632606651	2.181136381	0	0
7	7	32	20	-11.73453439	0.99309028	0	0
7	7	32	30	-12.28286334	-1.108837434	0	0
7	7	32	40	-12.55702783	-3.667705954	0	0
7	7	32	50	-12.92258049	-7.597396914	0	0
7	7	33	0	-16.76088328	-8.511278526	0	0
7	7	33	10	-20.05085709	-13.99456824	0	0
7	7	33	20	-21.78723217	-15.36539066	0	0
7	7	33	30	-23.43221908	-14.72567354	0	0
7	7	33	40	-25.80831128	-15.82233147	0	0
7	7	33	50	-26.19107173	-17.9204016	0	0
7	7	34	0	-28.08053383	-18.21108806	0	0
7	7	34	10	-28.87992166	-19.15581911	0	0
7	7	34	20	-28.2985487	-19.37383398	0	0
7	7	34	30	-31.13274185	-21.04528121	0	0
7	7	34	40	-31.35075672	-20.24589341	0	0
7	7	34	50	-31.35075672	-22.42604198	0	0
7	7	35	0	-34.03960662	-21.19062446	0	0
7	7	35	10	-35.42036738	-20.89993799	0	0
7	7	35	20	-36.51044168	-20.82726637	0	0
7	7	35	30	-38.32723215	-21.55398255	0	0
7	7	35	40	-39.34463483	-21.99001226	0	0
7	7	35	50	-39.85333616	-22.57138522	0	0
7	7	36	0	-39.34463483	-23.00741493	0	0
7	7	36	10	-41.67012664	-23.80680275	0	0
7	7	36	20	-39.34463483	-24.09748923	0	0
7	7	36	30	-36.87379977	-24.82420542	0	0
7	7	36	40	-37.01914301	-25.33290676	0	0
7	7	36	50	-36.80112815	-25.26023514	0	0
7	7	37	0	-36.65578492	-25.76893647	0	0
7	7	37	10	-38.61791864	-26.20496619	0	0
7	7	37	20	-39.48997807	-26.13229457	0	0
7	7	37	30	-38.76326187	-25.98695133	0	0
7	7	37	40	-39.41730645	-25.1148919	0	0
7	7	37	50	-39.19929158	-24.31550409	0	0
7	7	38	0	-39.63532132	-23.73413113	0	0
7	7	38	10	-40.07135103	-24.02481761	0	0
7	7	38	20	-40.58005236	-22.42604198	0	0
7	7	38	30	-40.3620375	-22.4987136	0	0
7	7	38	40	-39.63532132	-22.28069875	0	0
7	7	38	50	-39.34463483	-22.93474331	0	0
7	7	39	0	-40.87073883	-21.55398255	0	0
7	7	39	10	-42.90554418	-21.11795284	0	0
7	7	39	20	-45.37637924	-23.08008656	0	0
7	7	39	30	-45.15836437	-23.08008656	0	0
7	7	39	40	-45.30370761	-23.00741493	0	0
7	7	39	50	-44.50431979	-22.71672847	0	0
7	7	40	0	-45.30370761	-21.55398255	0	0
7	7	40	10	-48.71927372	-23.58878789	0	0
7	7	40	20	-47.48385618	-23.44344465	0	0
7	7	40	30	-48.06522914	-23.44344465	0	0
7	7	40	40	-46.03277607	-23.34314609	0	0
7	7	40	50	-47.01008691	-23.58747381	0	0
7	7	41	0	-45.78844837	-25.21632521	0	0
7	7	41	10	-49.77913429	-24.9719975	0	0
7	7	41	20	-48.23172546	-24.89055493	0	0
7	7	41	30	-48.15028288	-25.37921034	0	0
7	7	41	40	-50.59355997	-25.70498062	0	0
7	7	41	50	-49.53480657	-25.62353805	0	0
7	7	42	0	-47.66162746	-24.72766979	0	0
7	7	42	10	-49.86057685	-24.40189951	0	0
7	7	42	20	-49.29047887	-23.91324409	0	0
7	7	42	30	-48.96470858	-24.40189951	0	0
7	7	42	40	-46.92864434	-24.80911236	0	0
7	7	42	50	-44.07815439	-25.70498062	0	0
7	7	43	0	-43.34517127	-26.19363604	0	0
7	7	43	10	-39.59881305	-26.43796375	0	0
7	7	43	20	-36.82976569	-26.68229146	0	0
7	7	43	30	-29.41849184	-27.00806174	0	0
7	7	43	40	-25.59069105	-27.00806174	0	0
7	7	43	50	-19.88971117	-25.54209548	0	0
7	7	44	0	-18.09797463	-24.80911236	0	0
7	7	44	10	-13.53719072	-24.40189951	0	0
7	7	44	20	-11.66401161	-25.46065292	0	0
7	7	44	30	-10.36093049	-26.27507861	0	0
7	7	44	40	-8.894964229	-26.8451766	0	0
7	7	44	50	-13.94440357	-23.99468666	0	0
7	7	45	0	-13.53719072	-24.72766979	0	0
7	7	45	10	-15.00315698	-23.58747381	0	0
7	7	45	20	-19.72682602	-23.42458868	0	0
7	7	45	30	-20.78557942	-23.75035895	0	0
7	7	45	40	-22.98452882	-23.18026096	0	0
7	7	45	50	-23.96183966	-21.63285213	0	0
7	7	46	0	-24.36905251	-21.7142947	0	0
7	7	46	10	-24.20616736	-23.50603124	0	0
7	7	46	20	-23.39174167	-24.1575718	0	0
7	7	46	30	-22.17010311	-24.1575718	0	0
7	7	46	40	-20.62269429	-24.64622722	0	0
7	7	46	50	-22.00721798	-24.48334208	0	0
7	7	47	0	-20.296924	-23.34314609	0	0
7	7	47	10	-19.31961316	-22.28439269	0	0
7	7	47	20	-16.5505658	-21.22563928	0	0
7	7	47	30	-14.51450156	-20.6555413	0	0
7	7	47	40	-14.35161641	-19.67823046	0	0
7	7	47	50	-12.47843732	-20.24832844	0	0
7	7	48	0	-11.66401161	-22.04006499	0	0
7	7	48	10	-11.01247106	-22.52872041	0	0
7	7	48	20	-12.15266703	-22.44727784	0	0
7	7	48	30	-12.15266703	-20.32977101	0	0
7	7	48	40	-11.9897819	-20.24832844	0	0
7	7	48	50	-11.17535619	-20.41121358	0	0
7	7	49	0	-9.627947368	-19.43390276	0	0
7	7	49	10	-9.220734515	-18.86380475	0	0
7	7	49	20	-7.591883125	-19.18957504	0	0
8	8	30	0	0	0	0	0
8	8	30	10	-3.333589792	-1.282149918	0	0
8	8	30	20	-0.897504941	-4.743954717	0	0
8	8	30	30	-5.641459637	-6.667179584	0	0
8	8	30	40	-4.102879747	-2.179654859	0	0
8	8	30	50	-7.821114517	-0.384644978	0	0
8	8	31	0	-8.590404472	-0.64107497	0	0
8	8	31	10	-11.44776714	-2.839046246	0	0
8	8	31	20	-8.761357779	-0.03052739	0	0
8	8	31	30	-7.296043581	-0.763184469	0	0
8	8	31	40	-2.533772446	-2.228498667	0	0
8	8	31	50	-1.312677288	-2.228498667	0	0
8	8	32	0	-3.510648586	-0.39685593	0	0
8	8	32	10	-1.877930829	-0.922185118	0	0
8	8	32	20	-1.371990194	-1.596772632	0	0
8	8	32	30	7.060353622	-3.367564824	0	0
8	8	32	40	6.470089558	-3.957828909	0	0
8	8	32	50	6.723059866	-4.463769523	0	0
8	8	33	0	8.156558322	-4.88538673	0	0
8	8	33	10	8.072234893	-4.632416402	0	0
8	8	33	20	4.783620795	-2.77730076	0	0
8	8	33	30	7.903588014	-2.945947638	0	0
8	8	33	40	8.493852078	-4.80106328	0	0
8	8	33	50	4.952267674	-1.006508568	0	0
8	8	34	0	2.844181704	-3.030271088	0	0
8	8	34	10	3.350122339	-4.80106328	0	0
8	8	34	20	6.554412987	-5.391327344	0	0
8	8	34	30	1.410683269	-6.571855493	0	0
8	8	34	40	6.30144268	-6.74050235	0	0
8	8	34	50	9.927350514	-9.017235198	0	0
8	8	35	0	8.072234893	-10.78802739	0	0
8	8	35	10	7.650617686	-12.81178991	0	0
8	8	35	20	8.002293562	-12.94082363	0	0
8	8	35	30	7.874024371	-13.77457344	0	0
8	8	35	40	7.874024371	-13.96697724	0	0
8	8	35	50	8.322966579	-15.12140007	0	0
8	8	36	0	9.477389397	-15.95514989	0	0
8	8	36	10	5.949986328	-16.14755369	0	0
8	8	36	20	5.693447906	-16.98130351	0	0
8	8	36	30	3.320467654	-19.09774536	0	0
8	8	36	40	3.192198464	-19.29014917	0	0
8	8	36	50	2.422583238	-18.39226474	0	0
8	8	37	0	1.332295016	-17.62264953	0	0
8	8	37	10	3.256333059	-16.4040921	0	0
8	8	37	20	3.769409862	-16.98130351	0	0
8	8	37	30	-1.040685235	-16.5323613	0	0
8	8	37	40	-0.527608432	-17.94332253	0	0
8	8	37	50	0.690949002	-16.85303431	0	0
8	8	38	0	-0.591743027	-17.62264953	0	0
8	8	38	10	-2.130973478	-18.52053395	0	0
8	8	38	20	2.614987045	-20.18803359	0	0
8	8	38	30	6.270659325	-21.27832181	0	0
8	8	38	40	5.052101891	-20.38043739	0	0
8	8	38	50	7.104409146	-21.34245641	0	0
8	8	39	0	4.539025088	-20.05976438	0	0
8	8	39	10	4.21835207	-20.05976438	0	0
8	8	39	20	3.448736866	-19.80322598	0	0
8	8	39	30	2.486717834	-20.18803359	0	0
8	8	39	40	1.13989121	-20.25216819	0	0
8	8	39	50	-0.078666224	-20.8293796	0	0
8	8	40	0	1.524698822	-22.36861004	0	0
8	8	40	10	1.524698822	-22.56101384	0	0
8	8	40	20	-0.206935414	-20.44457199	0	0
8	8	40	30	0.690949002	-22.43274464	0	0
8	8	40	40	-1.361358253	-20.31630279	0	0
8	8	40	50	-2.130973478	-19.67495677	0	0
8	8	41	0	-3.670203909	-20.31630279	0	0
8	8	41	10	-3.477800102	-19.99562978	0	0
8	8	41	20	-3.606069314	-18.19986094	0	0
8	8	41	30	-4.183280712	-17.04543811	0	0
8	8	41	40	-5.209434339	-16.91716891	0	0
8	8	41	50	-5.850780354	-17.55851493	0	0
8	8	42	0	-4.183280712	-18.13572634	0	0
8	8	42	10	-3.92674231	-18.45639935	0	0
8	8	42	20	-4.247415328	-18.58466855	0	0
8	8	42	30	0.370275984	-19.54668757	0	0
8	8	42	40	-0.399339221	-19.41841837	0	0
8	8	42	50	-0.97655064	-19.80322598	0	0
8	8	43	0	-1.104819851	-19.48255297	0	0
8	8	43	10	-1.425492848	-19.54668757	0	0
8	8	43	20	-3.670203909	-18.19986094	0	0
8	8	43	30	-1.810300461	-17.30197652	0	0
8	8	43	40	-3.990876906	-16.72476511	0	0
8	8	43	50	-3.734338504	-17.49438032	0	0
8	8	44	0	-3.606069314	-17.43024572	0	0
8	8	44	10	-5.209434339	-16.91716891	0	0
8	8	44	20	-3.09299249	-16.5964959	0	0
8	8	44	30	-0.078666224	-17.36611112	0	0
8	8	44	40	-0.078666224	-17.04543811	0	0
8	8	44	50	-0.720012238	-18.32813014	0	0
8	8	45	0	-3.477800102	-17.55851493	0	0
8	8	45	10	-0.591743027	-19.73909138	0	0
8	8	45	20	-1.104819851	-21.34245641	0	0
8	8	45	30	-1.233089042	-19.29014917	0	0
8	8	45	40	-1.874435056	-19.99562978	0	0
8	8	45	50	-1.425492848	-19.93149518	0	0
8	8	46	0	-1.746165866	-19.61082217	0	0
8	8	46	10	-3.798473099	-20.05976438	0	0
8	8	46	20	-5.145299744	-21.66312942	0	0
8	8	46	30	-4.119146117	-21.79139862	0	0
8	8	46	40	-3.92674231	-21.85553323	0	0
8	8	46	50	-3.285396296	-21.98380243	0	0
8	8	47	0	-3.670203909	-21.91966783	0	0
8	8	47	10	-4.568088325	-22.94582145	0	0
8	8	47	20	-4.055011522	-23.33062906	0	0
8	8	47	30	-3.157127085	-22.24034083	0	0
8	8	47	40	-1.040685235	-21.47072562	0	0
8	8	47	50	-2.002704267	-23.13822526	0	0
8	8	48	0	-1.68203125	-23.58716747	0	0
8	8	48	10	-2.130973478	-21.47072562	0	0
8	8	48	20	-2.772319493	-21.34245641	0	0
8	8	48	30	-2.887086675	-22.70278507	0	0
8	8	48	40	-4.979899974	-21.96017389	0	0
8	8	48	50	-1.604394626	-20.74499197	0	0
8	8	49	0	-0.726763253	-20.27242122	0	0
8	8	49	10	-3.562187741	-20.74499197	0	0
8	8	49	20	-3.157127085	-20.81250208	0	0
9	9	30	0	0	0	0	0
9	9	30	10	0	1.703675646	0	0
9	9	30	20	-1.703675626	1.825366754	0	0
9	9	30	30	-5.47610024	2.920586802	0	0
9	9	30	40	-1.581984498	4.50257132	0	0
9	9	30	50	1.095220048	1.095220048	0	0
9	9	31	0	-0.608455578	3.285660144	0	0
9	9	31	10	-7.423158101	3.163969037	0	0
9	9	31	20	-4.867644642	3.042277909	0	0
9	9	31	30	-3.772424594	-1.216911155	0	0
9	9	31	40	-3.163969016	-2.798895674	0	0
9	9	31	50	-3.894115722	-1.947057861	0	0
9	9	32	0	-4.380880192	-4.137497957	0	0
9	9	32	10	-7.544849208	-6.206246925	0	0
9	9	32	20	-12.53418498	-5.96286469	0	0
9	9	32	30	-5.597791347	-7.301466973	0	0
9	9	32	40	-4.624262427	-5.354409112	0	0
9	9	32	50	-5.354409112	-4.502571299	0	0
9	9	33	0	-9.126833726	-9.735289304	0	0
9	9	33	10	-10.70881824	-10.95220046	0	0
9	9	33	20	-12.04742051	-7.788231443	0	0
9	9	33	30	-12.53418498	-7.788231443	0	0
9	9	33	40	-13.50771392	-9.978671539	0	0
9	9	33	50	-13.87278726	-9.978671539	0	0
9	9	34	0	-12.16911164	-7.788231443	0	0
9	9	34	10	-13.50771392	-10.22205377	0	0
9	9	34	20	-16.67168293	-10.95220046	0	0
9	9	34	30	-17.64521188	-8.153304786	0	0
9	9	34	40	-20.44410755	-8.153304786	0	0
9	9	34	50	-21.29594536	-6.571320267	0	0
9	9	35	0	-20.93087202	-6.93639363	0	0
9	9	35	10	-20.80918089	-7.301466973	0	0
9	9	35	20	-21.17425425	-5.719482454	0	0
9	9	35	30	-21.78270983	-5.111026877	0	0
9	9	35	40	-22.02609207	-4.867644642	0	0
9	9	35	50	-22.75623875	-5.476100219	0	0
9	9	36	0	-23.24300322	-5.111026877	0	0
9	9	36	10	-25.79851666	-5.719482454	0	0
9	9	36	20	-23.8514588	-7.301466973	0	0
9	9	36	30	-26.0418989	-8.883451491	0	0
9	9	36	40	-26.40697224	-10.58712712	0	0
9	9	36	50	-26.52866337	-9.248524834	0	0
9	9	37	0	-28.47572123	-8.761760363	0	0
9	9	37	10	-28.35403012	-7.788231443	0	0
9	9	37	20	-29.81432351	-8.153304786	0	0
9	9	37	30	-32.49152808	-8.518378128	0	0
9	9	37	40	-33.34336589	-8.640069256	0	0
9	9	37	50	-34.07351257	-8.640069256	0	0
9	9	38	0	-36.62902603	-7.179775866	0	0
9	9	38	10	-36.50733491	-8.396687021	0	0
9	9	38	20	-38.57608389	-8.883451491	0	0
9	9	38	30	-37.84593719	-9.370215962	0	0
9	9	38	40	-40.27975952	-9.005142598	0	0
9	9	38	50	-42.10512625	-9.126833726	0	0
9	9	39	0	-42.34850849	-9.491907069	0	0
9	9	39	10	-42.71358185	-9.613598176	0	0
9	9	39	20	-43.44372854	-9.613598176	0	0
9	9	39	30	-43.93049301	-9.248524834	0	0
9	9	39	40	-45.02571305	-9.491907069	0	0
9	9	39	50	-46.1209331	-9.248524834	0	0
9	9	40	0	-46.60769757	-8.883451491	0	0
9	9	40	10	-45.75585976	-11.31727382	0	0
9	9	40	20	-46.36431534	-11.19558269	0	0
9	9	40	30	-46.97277092	-11.31727382	0	0
9	9	40	40	-46.48600644	-10.10036265	0	0
9	9	40	50	-47.21615315	-9.735289304	0	0
9	9	41	0	-46.85107981	-10.22205377	0	0
9	9	41	10	-46.85107981	-10.46543599	0	0
9	9	41	20	-47.70291762	-10.58712712	0	0
9	9	41	30	-48.06799096	-10.70881822	0	0
9	9	41	40	-48.79813767	-11.19558269	0	0
9	9	41	50	-48.18968207	-11.07389159	0	0
9	9	42	0	-48.79813767	-11.31727382	0	0
9	9	42	10	-48.91982878	-10.83050935	0	0
9	9	42	20	-48.91982878	-10.34374488	0	0
9	9	42	30	-49.16321101	-10.34374488	0	0
9	9	42	40	-48.91982878	-10.58712712	0	0
9	9	42	50	-49.0415199	-10.70881822	0	0
9	9	43	0	-49.89335772	-9.978671539	0	0
9	9	43	10	-50.6235044	-9.126833726	0	0
9	9	43	20	-50.6235044	-9.735289304	0	0
9	9	43	30	-50.38012217	-9.613598176	0	0
9	9	43	40	-50.50181329	-9.856980411	0	0
9	9	43	50	-50.86688664	-11.43896493	0	0
9	9	44	0	-50.86688664	-11.19558269	0	0
9	9	44	10	-51.47534221	-10.46543599	0	0
9	9	44	20	-50.38012217	-10.46543599	0	0
9	9	44	30	-50.13673993	-10.95220046	0	0
9	9	44	40	-51.96210668	-11.56065604	0	0
9	9	44	50	-52.44887116	-10.95220046	0	0
9	9	45	0	-52.08379781	-10.70881822	0	0
9	9	45	10	-51.59703334	-10.10036265	0	0
9	9	45	20	-49.77166659	-11.19558269	0	0
9	9	45	30	-49.0415199	-11.31727382	0	0
9	9	45	40	-48.18968207	-11.56065604	0	0
9	9	45	50	-48.18968207	-13.02094945	0	0
9	9	46	0	-47.82460873	-13.26433168	0	0
9	9	46	10	-47.33784426	-13.87278726	0	0
9	9	46	20	-47.45953539	-14.96800731	0	0
9	9	46	30	-47.21615315	-14.60293395	0	0
9	9	46	40	-46.48600644	-15.08969842	0	0
9	9	46	50	-47.21615315	-14.72462507	0	0
9	9	47	0	-47.21615315	-14.72462507	0	0
9	9	47	10	-47.82460873	-15.81984512	0	0
9	9	47	20	-48.55475543	-16.06322736	0	0
9	9	47	30	-49.77166659	-17.1584474	0	0
9	9	47	40	-50.38012217	-18.13197632	0	0
9	9	47	50	-50.13673993	-18.49704969	0	0
9	9	48	0	-51.23195998	-19.59226974	0	0
9	9	48	10	-52.69225339	-21.29594536	0	0
9	9	48	20	-51.71872445	-19.22719637	0	0
9	9	48	30	-52.32718003	-20.07903419	0	0
9	9	48	40	-52.44887116	-19.71396084	0	0
9	9	48	50	-52.93563563	-19.10550527	0	0
9	9	49	0	-53.42240008	-17.88859409	0	0
9	9	49	10	-52.8139445	-18.6187408	0	0
9	9	49	20	-52.93563563	-18.25366745	0	0
10	10	30	0	0	0	0	0
10	10	30	10	1.598624726	-0.444062424	0	0
10	10	30	20	0.621687394	-0.444062424	0	0
10	10	30	30	-4.351811755	-1.776249696	0	0
10	10	30	40	-2.39793709	2.309124605	0	0
10	10	30	50	-2.22031212	1.953874666	0	0
10	10	31	0	-4.61824921	0.266437454	0	0
10	10	31	10	-11.1015606	-1.865062181	0	0
10	10	31	20	-14.83168496	1.598624726	0	0
10	10	31	30	-14.74287248	-1.154562302	0	0
10	10	31	40	-6.039248966	-7.460248723	0	0
10	10	31	50	-8.437186056	-3.730124362	0	0
10	10	32	0	-10.30224824	-3.374874422	0	0
10	10	32	10	-14.56524751	-6.83856133	0	0
10	10	32	20	-17.94012193	-7.371436238	0	0
10	10	32	30	-0.116858539	-12.47581693	0	0
10	10	32	40	-2.08008189	-10.69956724	0	0
10	10	32	50	-5.258633973	-11.2604882	0	0
10	10	33	0	-10.96133037	-13.87811932	0	0
10	10	33	10	-12.1766591	-13.13022472	0	0
10	10	33	20	-12.9245537	-10.79305406	0	0
10	10	33	30	-14.04639563	-9.203778022	0	0
10	10	33	40	-15.54218484	-9.29726485	0	0
10	10	33	50	-17.50540819	-11.44746185	0	0
10	10	34	0	-8.343699229	-12.38233011	0	0
10	10	34	10	-9.372054307	-15.18693488	0	0
10	10	34	20	-12.36363276	-17.89805285	0	0
10	10	34	30	-13.39198784	-14.71950076	0	0
10	10	34	40	-14.42034293	-13.50417201	0	0
10	10	34	50	-16.94448723	-15.37390853	0	0
10	10	35	0	-18.81422375	-14.81298759	0	0
10	10	35	10	-19.56211837	-15.18693488	0	0
10	10	35	20	-20.7774471	-14.90647442	0	0
10	10	35	30	-21.71231535	-15.65436902	0	0
10	10	35	40	-21.89928901	-16.40226363	0	0
10	10	35	50	-22.17974949	-17.0566714	0	0
10	10	36	0	-19.84257883	-15.65436902	0	0
10	10	36	10	-21.99277583	-17.33713188	0	0
10	10	36	20	-21.15139441	-18.55246064	0	0
10	10	36	30	-23.39507822	-16.86969775	0	0
10	10	36	40	-23.86251236	-17.99153968	0	0
10	10	36	50	-25.35830157	-16.96318458	0	0
10	10	37	0	-27.50849858	-14.43904028	0	0
10	10	37	10	-27.97593271	-14.99996125	0	0
10	10	37	20	-29.3782351	-14.62601394	0	0
10	10	37	30	-32.93073449	-13.59765884	0	0
10	10	37	40	-33.49165545	-14.43904028	0	0
10	10	37	50	-35.54836561	-14.71950076	0	0
10	10	38	0	-36.10928657	-13.78463249	0	0
10	10	38	10	-38.44645723	-13.41068518	0	0
10	10	38	20	-40.69014104	-14.81298759	0	0
10	10	38	30	-41.99895663	-14.99996125	0	0
10	10	38	40	-41.34454884	-15.37390853	0	0
10	10	38	50	-41.06408835	-16.21528998	0	0
10	10	39	0	-42.27941711	-16.21528998	0	0
10	10	39	10	-42.74685122	-16.21528998	0	0
10	10	39	20	-45.36448236	-16.21528998	0	0
10	10	39	30	-47.51467937	-16.12180315	0	0
10	10	39	40	-47.51467937	-16.58923729	0	0
10	10	39	50	-49.4779027	-16.96318458	0	0
10	10	40	0	-50.69323145	-16.12180315	0	0
10	10	40	10	-51.6280997	-14.90647442	0	0
10	10	40	20	-52.09553384	-15.56088219	0	0
10	10	40	30	-51.90856018	-15.74785584	0	0
10	10	40	40	-53.87178353	-16.21528998	0	0
10	10	40	50	-54.15224402	-15.18693488	0	0
10	10	41	0	-55.92849371	-13.50417201	0	0
10	10	41	10	-57.51776975	-13.69114567	0	0
10	10	41	20	-58.92007214	-12.84976424	0	0
10	10	41	30	-59.57447993	-14.06509297	0	0
10	10	41	40	-60.97678232	-13.13022472	0	0
10	10	41	50	-60.60283501	-13.41068518	0	0
10	10	42	0	-62.56605836	-12.75627741	0	0
10	10	42	10	-63.68790027	-12.28884328	0	0
10	10	42	20	-65.65112362	-12.10186962	0	0
10	10	42	30	-66.67947872	-11.44746185	0	0
10	10	42	40	-68.54921522	-10.41910676	0	0
10	10	42	50	-69.57757032	-9.671212158	0	0
10	10	43	0	-70.04500445	-10.2321331	0	0
10	10	43	10	-70.6059254	-10.13864627	0	0
10	10	43	20	-71.72776732	-10.98002772	0	0
10	10	43	30	-72.7561224	-10.69956724	0	0
10	10	43	40	-74.15842479	-12.10186962	0	0
10	10	43	50	-74.15842479	-12.94325107	0	0
10	10	44	0	-74.81283258	-11.91489597	0	0
10	10	44	10	-74.5323721	-13.0367379	0	0
10	10	44	20	-74.62585892	-12.75627741	0	0
10	10	44	30	-74.25191161	-13.87811932	0	0
10	10	44	40	-74.81283258	-13.31719838	0	0
10	10	44	50	-74.71934575	-13.22371155	0	0
10	10	45	0	-75.28026671	-13.13022472	0	0
10	10	45	10	-76.77605592	-13.41068518	0	0
10	10	45	20	-77.24349005	-14.1585798	0	0
10	10	45	30	-77.43046371	-13.97160615	0	0
10	10	45	40	-77.52395053	-14.34555346	0	0
10	10	45	50	-77.99138466	-14.71950076	0	0
10	10	46	0	-79.30020023	-14.53252711	0	0
10	10	46	10	-80.14158166	-15.18693488	0	0
10	10	46	20	-79.39368705	-15.9348295	0	0
10	10	46	30	-81.3569104	-16.21528998	0	0
10	10	46	40	-81.91783136	-14.99996125	0	0
10	10	46	50	-82.66572597	-13.97160615	0	0
10	10	47	0	-82.75921279	-14.90647442	0	0
10	10	47	10	-83.32013375	-14.90647442	0	0
10	10	47	20	-83.88105471	-15.18693488	0	0
10	10	47	30	-85.18987027	-15.28042171	0	0
10	10	47	40	-86.77914631	-14.71950076	0	0
10	10	47	50	-86.6881293	-15.41965743	0	0
10	10	48	0	-86.6881293	-16.10869992	0	0
10	10	48	10	-86.86038993	-14.12770274	0	0
10	10	48	20	-86.77425962	-14.29996337	0	0
10	10	48	30	-86.77425962	-14.81674524	0	0
11	11	30	0	0	0	0	0
11	11	30	10	-2.154476002	-1.292685597	0	0
11	11	30	20	-3.985780614	-0.215447586	0	0
11	11	30	30	-4.308952024	-1.72358081	0	0
11	11	30	40	-0.861790405	3.231714034	0	0
11	11	30	50	-3.554885422	4.201228242	0	0
11	11	31	0	-5.386190014	3.447161619	0	0
11	11	31	10	-6.355704222	3.447161619	0	0
11	11	31	20	-6.571151829	4.308952045	0	0
11	11	31	30	-5.817085227	4.632123434	0	0
11	11	31	40	-1.508133203	0.754066622	0	0
11	11	31	50	-2.262199805	2.369923629	0	0
11	11	32	0	-2.908542603	4.632123434	0	0
11	11	32	10	-4.847571019	4.201228242	0	0
11	11	32	20	-7.971561229	2.693095018	0	0
11	11	32	30	-2.8008188	-1.72358081	0	0
11	11	32	40	-5.063018626	-3.985780614	0	0
11	11	32	50	-3.447161619	-5.170742429	0	0
11	11	33	0	-6.140256637	-8.941075443	0	0
11	11	33	10	-8.941075437	-10.34148485	0	0
11	11	33	20	-12.49596086	-10.55693245	0	0
11	11	33	30	-13.89637028	-11.63417046	0	0
11	11	33	40	-14.97360827	-12.06506566	0	0
11	11	33	50	-15.18905588	-12.60368466	0	0
11	11	34	0	-15.51222729	-12.92685607	0	0
11	11	34	10	-15.51222729	-13.46547507	0	0
11	11	34	20	-13.35775126	-13.68092267	0	0
11	11	34	30	-17.2358081	-13.03457987	0	0
11	11	34	40	-17.12808429	-13.25002747	0	0
11	11	34	50	-19.3902841	-12.71140846	0	0
11	11	35	0	-22.08337912	-12.71140846	0	0
11	11	35	10	-22.40655052	-11.74189426	0	0
11	11	35	20	-23.59151234	-11.95734186	0	0
11	11	35	30	-23.80695992	-12.92685607	0	0
11	11	35	40	-24.66875033	-12.28051326	0	0
11	11	35	50	-24.99192174	-12.71140846	0	0
11	11	36	0	-21.11386491	-11.52644666	0	0
11	11	36	10	-26.28460734	-13.03457987	0	0
11	11	36	20	-25.96143595	-13.35775127	0	0
11	11	36	30	-26.50005494	-12.81913226	0	0
11	11	36	40	-26.60777875	-12.06506566	0	0
11	11	36	50	-27.46956915	-12.06506566	0	0
11	11	37	0	-28.33135956	-11.84961806	0	0
11	11	37	10	-29.19314996	-12.38823706	0	0
11	11	37	20	-29.62404517	-12.92685607	0	0
11	11	37	30	-30.48583558	-12.92685607	0	0
11	11	37	40	-31.67079737	-12.60368466	0	0
11	11	37	50	-33.39437818	-12.60368466	0	0
11	11	38	0	-34.36389239	-12.06506566	0	0
11	11	38	10	-35.22568279	-11.74189426	0	0
11	11	38	20	-38.24194922	-11.41872286	0	0
11	11	38	30	-38.88829202	-11.84961806	0	0
11	11	38	40	-39.21146343	-11.52644666	0	0
11	11	38	50	-38.99601582	-12.17278946	0	0
11	11	39	0	-40.39642522	-11.74189426	0	0
11	11	39	10	-41.15049182	-11.20327526	0	0
11	11	39	20	-41.04276802	-11.20327526	0	0
11	11	39	30	-42.22772984	-10.98782765	0	0
11	11	39	40	-41.90455843	-11.63417046	0	0
11	11	39	50	-43.08952024	-11.74189426	0	0
11	11	40	0	-42.01228223	-11.95734186	0	0
11	11	40	10	-43.73586304	-12.28051326	0	0
11	11	40	20	-44.16675825	-11.95734186	0	0
11	11	40	30	-43.30496785	-12.71140846	0	0
11	11	40	40	-40.93504424	-12.06506566	0	0
11	11	40	50	-42.33545364	-11.63417046	0	0
11	11	41	0	-42.98179644	-11.63417046	0	0
11	11	41	10	-42.12000603	-11.95734186	0	0
11	11	41	20	-41.36593943	-12.60368466	0	0
11	11	41	30	-38.99601582	-12.38823706	0	0
11	11	41	40	-40.07325383	-12.81913226	0	0
11	11	41	50	-37.5956064	-13.14230367	0	0
11	11	42	0	-41.04276802	-12.06506566	0	0
11	11	42	10	-43.52041545	-11.74189426	0	0
11	11	42	20	-44.70537725	-11.63417046	0	0
11	11	42	30	-44.27448205	-12.06506566	0	0
11	11	42	40	-43.30496785	-12.17278946	0	0
11	11	42	50	-42.33545364	-13.35775127	0	0
11	11	43	0	-43.95131064	-13.35775127	0	0
11	11	43	10	-42.55090124	-13.35775127	0	0
11	11	43	20	-42.55090124	-13.57319887	0	0
11	11	43	30	-42.12000603	-13.35775127	0	0
11	11	43	40	-41.47366323	-13.68092267	0	0
11	11	43	50	-41.04276802	-14.75816068	0	0
11	11	44	0	-40.39642522	-14.43498928	0	0
11	11	44	10	-39.64235862	-14.43498928	0	0
11	11	44	20	-39.10373963	-14.11181787	0	0
11	11	44	30	-37.05698741	-14.43498928	0	0
11	11	44	40	-36.195197	-14.43498928	0	0
11	11	44	50	-34.47161619	-14.65043688	0	0
11	11	45	0	-35.76430181	-14.75816068	0	0
11	11	45	10	-38.78056822	-14.86588448	0	0
11	11	45	20	-35.87202559	-14.75816068	0	0
11	11	45	30	-38.24194922	-15.29677968	0	0
11	11	45	40	-35.01023519	-14.21954167	0	0
11	11	45	50	-36.51836841	-14.65043688	0	0
11	11	46	0	-37.16471121	-14.86588448	0	0
11	11	46	10	-37.05698741	-15.08133208	0	0
11	11	46	20	-35.3334066	-15.29677968	0	0
11	11	46	30	-33.9329972	-15.51222728	0	0
11	11	46	40	-34.47161619	-14.86588448	0	0
11	11	46	50	-33.9329972	-15.08133208	0	0
11	11	47	0	-33.1789306	-15.29677968	0	0
11	11	47	10	-36.41064461	-14.75816068	0	0
11	11	47	20	-36.51836841	-14.65043688	0	0
11	11	47	30	-36.195197	-15.29677968	0	0
11	11	47	40	-35.22568279	-14.97360828	0	0
11	11	47	50	-35.11795899	-15.08133208	0	0
11	11	48	0	-32.96348299	-15.72767488	0	0
11	11	48	10	-33.50210198	-15.94312248	0	0
11	11	48	20	-32.74803538	-16.05084628	0	0
11	11	48	30	-33.28665438	-15.40450348	0	0
11	11	48	40	-33.60982579	-14.97360828	0	0
11	11	48	50	-34.040721	-14.54271307	0	0
11	11	49	0	-34.36389239	-14.97360828	0	0
11	11	49	10	-35.65657801	-15.29677968	0	0
11	11	49	20	-35.5488542	-15.40450348	0	0
12	12	30	0	0	0	0	0
12	12	30	10	1.721295389	1.721295389	0	0
12	12	30	20	1.059258699	0.26481468	0	0
12	12	30	30	-7.017588926	-1.986110069	0	0
12	12	30	40	-5.031478858	3.707405458	0	0
12	12	30	50	-1.986110069	3.839812787	0	0
12	12	31	0	-1.45648073	-0.79444404	0	0
12	12	31	10	-10.85740171	-1.45648073	0	0
12	12	31	20	-11.12221639	2.118517398	0	0
12	12	31	30	-9.003698995	-1.45648073	0	0
12	12	31	40	-4.669226432	-8.004624202	0	0
12	12	31	50	-6.726063011	-3.548144974	0	0
12	12	32	0	-7.64021259	-2.519726685	0	0
12	12	32	10	-10.38266135	-8.575967691	0	0
12	12	32	20	-16.78170847	-7.776086802	0	0
12	12	32	30	-3.298002053	-12.57537214	0	0
12	12	32	40	-4.554957722	-8.918773802	0	0
12	12	32	50	-8.66863088	-10.97561036	0	0
12	12	33	0	-9.811317859	-12.91817825	0	0
12	12	33	10	-12.09669184	-13.71805914	0	0
12	12	33	20	-14.8391406	-10.40426687	0	0
12	12	33	30	-16.43890238	-9.832923381	0	0
12	12	33	40	-18.15293284	-10.17572947	0	0
12	12	33	50	-19.06708242	-14.17513392	0	0
12	12	34	0	-11.41107964	-14.17513392	0	0
12	12	34	10	-12.89657273	-17.26038879	0	0
12	12	34	20	-15.02424267	-18.8197229	0	0
12	12	34	30	-17.8498632	-17.36872858	0	0
12	12	34	40	-18.61354441	-14.16126745	0	0
12	12	34	50	-20.14090686	-15.68862988	0	0
12	12	35	0	-21.82100556	-16.29957487	0	0
12	12	35	10	-22.50831866	-15.61226177	0	0
12	12	35	20	-24.72299419	-15.3831574	0	0
12	12	35	30	-24.57025796	-16.98688796	0	0
12	12	35	40	-25.25757106	-16.29957487	0	0
12	12	35	50	-24.49388983	-16.83415171	0	0
12	12	36	0	-20.37001123	-16.7577836	0	0
12	12	36	10	-23.80657673	-17.75056918	0	0
12	12	36	20	-21.51553306	-18.20877793	0	0
12	12	36	30	-23.19563176	-16.83415171	0	0
12	12	36	40	-24.57025796	-17.67420106	0	0
12	12	36	50	-28.23592782	-16.98688796	0	0
12	12	37	0	-28.15955971	-15.45952552	0	0
12	12	37	10	-28.08319157	-14.6958443	0	0
12	12	37	20	-28.61776844	-13.24484999	0	0
12	12	37	30	-30.90881211	-13.77942684	0	0
12	12	37	40	-32.05433394	-14.61947619	0	0
12	12	37	50	-33.50532825	-14.54310805	0	0
12	12	38	0	-34.19264135	-14.46673993	0	0
12	12	38	10	-35.41453132	-13.85579495	0	0
12	12	38	20	-37.7819431	-13.55032247	0	0
12	12	38	30	-36.86552563	-13.77942684	0	0
12	12	38	40	-38.4692562	-14.39037182	0	0
12	12	38	50	-38.7747287	-14.84858055	0	0
12	12	39	0	-39.92025053	-15.15405303	0	0
12	12	39	10	-40.60756363	-14.6958443	0	0
12	12	39	20	-40.60756363	-14.84858055	0	0
12	12	39	30	-40.98940423	-14.77221242	0	0
12	12	39	40	-41.5239811	-14.84858055	0	0
12	12	39	50	-42.59313481	-15.61226177	0	0
12	12	40	0	-42.51676668	-15.84136613	0	0
12	12	40	10	-43.81502476	-15.99410238	0	0
12	12	40	20	-44.96054659	-15.76499802	0	0
12	12	40	30	-46.25880468	-16.29957487	0	0
12	12	40	40	-45.26601907	-15.23042115	0	0
12	12	40	50	-46.25880468	-14.61947619	0	0
12	12	41	0	-47.17522214	-13.47395435	0	0
12	12	41	10	-50.00084265	-12.17569627	0	0
12	12	41	20	-51.06999637	-12.09932813	0	0
12	12	41	30	-51.06999637	-11.33564692	0	0
12	12	41	40	-53.28467192	-10.80107007	0	0
12	12	41	50	-54.73566623	-10.03738884	0	0
12	12	42	0	-55.88118806	-9.65554824	0	0
12	12	42	10	-55.88118806	-9.273707622	0	0
12	12	42	20	-57.25581428	-8.739130774	0	0
12	12	42	30	-58.24859986	-7.593608922	0	0
12	12	42	40	-58.7068086	-6.753559592	0	0
12	12	42	50	-59.3941217	-7.135400189	0	0
12	12	43	0	-59.3941217	-7.669977058	0	0
12	12	43	10	-59.85233043	-7.517240806	0	0
12	12	43	20	-59.77596231	-7.28813644	0	0
12	12	43	30	-59.3941217	-7.746345173	0	0
12	12	43	40	-60.23417105	-8.433658272	0	0
12	12	43	50	-60.15780291	-8.357290157	0	0
12	12	44	0	-60.23417105	-9.273707622	0	0
12	12	44	10	-61.07422038	-9.961020722	0	0
12	12	44	20	-62.60158283	-10.57196571	0	0
12	12	44	30	-62.29611034	-11.33564692	0	0
12	12	44	40	-63.74710466	-11.48838317	0	0
12	12	44	50	-65.73267584	-11.71748754	0	0
12	12	45	0	-65.04536274	-11.71748754	0	0
12	12	45	10	-65.35083522	-11.79385565	0	0
12	12	45	20	-65.27446711	-12.55753687	0	0
12	12	45	30	-65.19809899	-12.86300937	0	0
12	12	45	40	-66.19088457	-13.39758622	0	0
12	12	45	50	-67.56551077	-14.08489932	0	0
12	12	46	0	-67.71824702	-14.39037182	0	0
12	12	46	10	-68.32919201	-14.54310805	0	0
12	12	46	20	-68.94013697	-13.09211374	0	0
12	12	46	30	-69.55108195	-13.62669058	0	0
12	12	46	40	-70.7729719	-13.47395435	0	0
12	12	46	50	-71.0784444	-14.23763557	0	0
12	12	47	0	-71.00207627	-14.16126745	0	0
12	12	47	10	-71.30754877	-14.31400368	0	0
12	12	47	20	-71.84212562	-14.54310805	0	0
12	12	47	30	-73.06401559	-14.84858055	0	0
12	12	47	40	-73.1403837	-15.61226177	0	0
12	12	47	50	-73.8276968	-15.07768492	0	0
12	12	48	0	-74.66774614	-15.00131678	0	0
12	12	48	10	-75.35505925	-15.3831574	0	0
12	12	48	20	-75.8896361	-15.3831574	0	0
12	12	48	30	-76.04237234	-14.54310805	0	0
12	12	48	40	-75.202323	-13.93216309	0	0
12	12	48	50	-76.72968544	-14.16126745	0	0
12	12	49	0	-76.80605357	-14.39037182	0	0
12	12	49	10	-77.64610291	-14.54310805	0	0
12	12	49	20	-78.48615226	-14.39037182	0	0
13	13	30	0	0	0	0	0
13	13	30	10	-1.619610637	2.105493832	0	0
13	13	30	20	-4.431553547	4.091137066	0	0
13	13	30	30	-4.063512898	3.539076091	0	0
13	13	30	40	-2.131299498	2.987015117	0	0
13	13	30	50	-2.591350299	0.226710245	0	0
13	13	31	0	-3.051401122	0.962791544	0	0
13	13	31	10	-4.983614522	1.422842366	0	0
13	13	31	20	-5.259645019	2.802994792	0	0
13	13	31	30	-4.799594197	1.238822042	0	0
13	13	31	40	-4.615573872	2.71098464	0	0
13	13	31	50	-5.719695821	2.71098464	0	0
13	13	32	0	-6.915827942	1.146811869	0	0
13	13	32	10	-11.70035639	-0.417360882	0	0
13	13	32	20	-14.55267143	0.04268992	0	0
13	13	32	30	-15.65679338	-0.32535073	0	0
13	13	32	40	-16.48488485	-2.349574302	0	0
13	13	32	50	-17.3129763	-6.490031621	0	0
13	13	33	0	-19.15317957	-8.698275518	0	0
13	13	33	10	-21.63745395	-8.514255194	0	0
13	13	33	20	-22.28152509	-8.330234869	0	0
13	13	33	30	-23.01760639	-8.698275518	0	0
13	13	33	40	-23.84569784	-10.07842796	0	0
13	13	33	50	-27.37259805	-11.09091196	0	0
13	13	34	0	-28.70653802	-11.35769995	0	0
13	13	34	10	-29.70699299	-11.55779094	0	0
13	13	34	20	-32.3748729	-11.69118494	0	0
13	13	34	30	-32.44156991	-11.75788195	0	0
13	13	34	40	-32.17478191	-11.95797294	0	0
13	13	34	50	-33.57541886	-14.15897388	0	0
13	13	35	0	-35.7097228	-15.22612584	0	0
13	13	35	10	-37.97742073	-16.42667181	0	0
13	13	35	20	-40.24511866	-16.2265808	0	0
13	13	35	30	-41.57905862	-16.6267628	0	0
13	13	35	40	-43.37987757	-15.95979283	0	0
13	13	35	50	-44.18024156	-18.69436974	0	0
13	13	36	0	-44.84721153	-18.36088473	0	0
13	13	36	10	-46.51463648	-17.89400575	0	0
13	13	36	20	-47.84857644	-19.76152171	0	0
13	13	36	30	-49.4493044	-19.22794571	0	0
13	13	36	40	-50.71654736	-18.49427873	0	0
13	13	36	50	-51.31682034	-18.42758174	0	0
13	13	37	0	-51.31682034	-19.22794571	0	0
13	13	37	10	-51.58360834	-18.69436974	0	0
13	13	37	20	-52.7841543	-14.29236786	0	0
13	13	37	30	-54.85176122	-14.29236786	0	0
13	13	37	40	-56.58588318	-14.35906487	0	0
13	13	37	50	-57.51964115	-13.35860989	0	0
13	13	38	0	-55.51873122	-15.62630782	0	0
13	13	38	10	-57.91982315	-14.29236786	0	0
13	13	38	20	-59.38715711	-13.75879188	0	0
13	13	38	30	-59.85403609	-13.49200389	0	0
13	13	38	40	-59.12036911	-12.35815493	0	0
13	13	38	50	-59.3204601	-14.09227687	0	0
13	13	39	0	-61.72155203	-12.8917309	0	0
13	13	39	10	-65.45658392	-11.89127595	0	0
13	13	39	20	-69.05822181	-12.69163992	0	0
13	13	39	30	-69.85858578	-12.15806392	0	0
13	13	39	40	-70.52555576	-11.62448795	0	0
13	13	39	50	-70.45885877	-11.89127595	0	0
13	13	40	0	-70.12537378	-11.42439694	0	0
13	13	40	10	-70.05867677	-11.29100296	0	0
13	13	40	20	-66.39034189	-13.82548887	0	0
13	13	40	30	-67.59088785	-13.75879188	0	0
13	13	40	40	-68.12446383	-13.62539788	0	0
13	13	40	50	-65.65667491	-13.82548887	0	0
13	13	41	0	-68.39125182	-14.09227687	0	0
13	13	41	10	-69.2583128	-12.09136693	0	0
13	13	41	20	-69.72519179	-12.49154893	0	0
13	13	41	30	-70.39216178	-11.09091196	0	0
13	13	41	40	-71.72610172	-10.29054799	0	0
13	13	41	50	-73.92710266	-11.69118494	0	0
13	13	42	0	-75.52783062	-12.09136693	0	0
13	13	42	10	-77.66213456	-12.62494291	0	0
13	13	42	20	-78.86268052	-12.69163992	0	0
13	13	42	30	-78.86268052	-12.49154893	0	0
13	13	42	40	-79.4629535	-11.35769995	0	0
13	13	42	50	-80.59680246	-11.49109395	0	0
13	13	43	0	-83.86495537	-11.89127595	0	0
13	13	43	10	-85.53238032	-13.4253069	0	0
13	13	43	20	-86.59953228	-13.35860989	0	0
13	13	43	30	-86.87469923	-13.3507176	0	0
13	13	43	40	-87.99293082	-14.36729179	0	0
13	13	43	50	-89.00950499	-15.28220853	0	0
14	14	30	0	0	0	0	0
14	14	30	10	-1.587233606	0.840300157	0	0
14	14	30	20	-5.695367642	3.73466731	0	0
14	14	30	30	-6.72240115	3.547933938	0	0
14	14	30	40	-3.921400662	2.427533742	0	0
14	14	30	50	-3.921400662	0	0	0
14	14	31	0	-7.749434659	0.560200098	0	0
14	14	31	10	-9.149934893	0.74693347	0	0
14	14	31	20	-11.39073528	0.093366686	0	0
14	14	31	30	-13.25806893	-1.587233606	0	0
14	14	31	40	-13.63153565	-1.773966958	0	0
14	14	31	50	-13.53816897	-0.186733352	0	0
14	14	32	0	-14.65856916	-1.587233606	0	0
14	14	32	10	-17.92640306	-3.267833878	0	0
14	14	32	20	-23.0615706	-3.267833878	0	0
14	14	32	30	-21.28760363	-5.695367642	0	0
14	14	32	40	-21.474337	-6.535667778	0	0
14	14	32	50	-23.0615706	-8.029534698	0	0
14	14	33	0	-24.46207084	-8.496368109	0	0
14	14	33	10	-26.79623789	-7.656067973	0	0
14	14	33	20	-29.13040497	-7.375967914	0	0
14	14	33	30	-33.42527236	-7.749434638	0	0
14	14	33	40	-33.61200573	-8.96320152	0	0
14	14	33	50	-36.13290616	-8.21626807	0	0
14	14	34	0	-38.74717328	-9.616768304	0	0
14	14	34	10	-40.05430682	-9.803501656	0	0
14	14	34	20	-41.92164047	-11.48410195	0	0
14	14	34	30	-43.96534588	-11.920417	0	0
14	14	34	40	-43.96534588	-10.96872269	0	0
14	14	34	50	-44.74400484	-11.74738165	0	0
14	14	35	0	-50.71372357	-11.57434633	0	0
14	14	35	10	-51.49238253	-11.920417	0	0
14	14	35	20	-55.12612437	-11.05524035	0	0
14	14	35	30	-57.28906593	-12.69907596	0	0
14	14	35	40	-58.32727788	-14.68898219	0	0
14	14	35	50	-59.79807814	-16.85192375	0	0
14	14	36	0	-61.70146674	-15.55415882	0	0
14	14	36	10	-62.99923167	-16.33281778	0	0
14	14	36	20	-67.44871145	-16.40285589	0	0
14	14	36	30	-66.95432482	-17.80361804	0	0
14	14	36	40	-70.4974291	-17.96841359	0	0
14	14	36	50	-71.15661128	-17.63882249	0	0
14	14	37	0	-69.75584913	-17.72122028	0	0
14	14	37	10	-68.02549587	-17.88601583	0	0
14	14	37	20	-67.11912037	-20.85233567	0	0
14	14	37	30	-68.6022803	-20.35794904	0	0
14	14	37	40	-69.5086558	-21.01713122	0	0
14	14	37	50	-73.21655563	-19.61636907	0	0
14	14	38	0	-73.79334005	-20.93473346	0	0
14	14	38	10	-74.45252225	-20.11075572	0	0
14	14	38	20	-75.35889776	-18.05081138	0	0
14	14	38	30	-76.59486436	-17.63882249	0	0
14	14	38	40	-75.8532844	-19.78116462	0	0
14	14	38	50	-75.35889776	-20.52274459	0	0
14	14	39	0	-74.12293115	-20.02835794	0	0
14	14	39	10	-73.71094228	-20.60514236	0	0
14	14	39	20	-75.27649998	-19.69876684	0	0
14	14	39	30	-74.86451111	-20.11075572	0	0
14	14	39	40	-74.78211333	-20.85233567	0	0
14	14	39	50	-73.21655563	-20.76993791	0	0
14	14	40	0	-74.20532891	-21.09952901	0	0
14	14	40	10	-74.78211333	-20.27555125	0	0
14	14	40	20	-75.8532844	-19.61636907	0	0
14	14	40	30	-79.14919536	-19.69876684	0	0
14	14	40	40	-76.67726215	-20.11075572	0	0
14	14	40	50	-73.9581356	-21.67631342	0	0
14	14	41	0	-74.53492001	-21.75871119	0	0
14	14	41	10	-72.55737345	-22.00590452	0	0
14	14	41	20	-69.34386025	-22.17070007	0	0
14	14	41	30	-67.11912037	-21.67631342	0	0
14	14	41	40	-65.7183582	-21.01713122	0	0
14	14	41	50	-65.63596044	-21.26432456	0	0
14	14	42	0	-67.69590479	-21.01713122	0	0
14	14	42	10	-70.99181573	-17.14443586	0	0
14	14	42	20	-71.65099793	-16.65004921	0	0
14	14	42	30	-68.84947362	-15.57887814	0	0
14	14	42	40	-68.84947362	-15.74367369	0	0
14	14	42	50	-67.36631368	-17.63882249	0	0
14	14	43	0	-68.93187138	-17.30923141	0	0
14	14	43	10	-68.93187138	-15.66127593	0	0
14	14	43	20	-67.36631368	-16.32045811	0	0
14	14	43	30	-64.4823916	-16.32045811	0	0
14	14	43	40	-59.95051402	-16.40285589	0	0
14	14	43	50	-59.20893405	-17.14443586	0	0
14	14	44	0	-57.89056967	-17.22683362	0	0
14	14	44	10	-54.59465873	-18.13320914	0	0
14	14	44	20	-49.07400788	-17.72122028	0	0
14	14	44	30	-47.0964613	-18.62759579	0	0
14	14	44	40	-42.48218595	-18.46280024	0	0
14	14	44	50	-41.57581045	-18.62759579	0	0
14	14	45	0	-41.65820822	-18.95718687	0	0
14	14	45	10	-40.58703715	-19.03958466	0	0
14	14	45	20	-38.11510394	-18.54519801	0	0
14	14	45	30	-32.34725976	-15.16688928	0	0
14	14	45	40	-29.46333768	-15.00209372	0	0
14	14	45	50	-30.28731541	-16.81484476	0	0
14	14	46	0	-29.21614436	-16.89724252	0	0
14	14	46	10	-27.81538219	-15.41408261	0	0
14	14	46	20	-24.76666456	-13.60133158	0	0
14	14	46	30	-23.77789128	-14.83729817	0	0
14	14	46	40	-22.95391353	-14.91969596	0	0
14	14	46	50	-21.30595807	-14.50770709	0	0
14	14	47	0	-23.36590241	-12.20056941	0	0
14	14	47	10	-23.36590241	-10.63501171	0	0
14	14	47	20	-21.22356028	-11.37659168	0	0
14	14	47	30	-21.22356028	-11.37659168	0	0
14	14	47	40	-20.81157141	-11.78858054	0	0
14	14	47	50	-18.0100471	-12.20056941	0	0
14	14	48	0	-17.680456	-11.87097833	0	0
14	14	48	10	-16.27969385	-12.53016051	0	0
14	14	48	20	-15.62051165	-11.21179613	0	0
14	14	48	30	-14.87893168	-11.54138723	0	0
14	14	48	40	-14.46694282	-11.21179613	0	0
14	14	48	50	-14.96132947	-11.04700058	0	0
14	14	49	0	-16.1148983	-9.31664733	0	0
14	14	49	10	-16.93887603	-8.822260678	0	0
14	14	49	20	-16.52688717	-9.151851779	0	0
15	15	30	0	0	0	0	0
15	15	30	10	1.76870747	0.136780051	0	0
15	15	30	20	-2.75918369	0.231111109	0	0
15	15	30	30	-0.966893429	0.608435381	0	0
15	15	30	40	0.843364642	1.583189712	0	0
15	15	30	50	0.933203752	1.313672402	0	0
15	15	31	0	-0.863578456	1.942546154	0	0
15	15	31	10	-3.289234437	2.481580816	0	0
15	15	31	20	-3.199395326	1.133994181	0	0
15	15	31	30	-4.187625541	-0.123753365	0	0
15	15	31	40	-4.457142872	-1.740857352	0	0
15	15	31	50	-5.265694866	-0.932305358	0	0
15	15	32	0	-8.140546378	-0.842466248	0	0
15	15	32	10	-8.140546378	-2.639248456	0	0
15	15	32	20	-13.17153656	-2.549409346	0	0
15	15	32	30	-11.8239499	-3.178283118	0	0
15	15	32	40	-11.01539791	-3.717317781	0	0
15	15	32	50	-15.68703165	-5.064904437	0	0
15	15	33	0	-16.1362272	-5.69377821	0	0
15	15	33	10	-19.10091785	-5.87345643	0	0
15	15	33	20	-21.79609114	-4.615708885	0	0
15	15	33	30	-22.96399957	-5.424260878	0	0
15	15	33	40	-24.85062089	-5.514099989	0	0
15	15	33	50	-26.73724221	-6.412491093	0	0
15	15	34	0	-27.90515064	-6.592169314	0	0
15	15	34	10	-30.69016307	-8.02959508	0	0
15	15	34	20	-33.92437102	-9.107664405	0	0
15	15	34	30	-35.00244035	-10.27557284	0	0
15	15	34	40	-34.82276212	-10.27557284	0	0
15	15	34	50	-33.92437102	-10.36541195	0	0
15	15	35	0	-35.27195768	-9.287342626	0	0
15	15	35	10	-38.0569701	-8.838147074	0	0
15	15	35	20	-39.13503942	-8.388951522	0	0
15	15	35	30	-39.94359142	-8.11943419	0	0
15	15	35	40	-40.21310875	-8.02959508	0	0
15	15	35	50	-41.20133896	-6.142973762	0	0
15	15	36	0	-41.02166074	-7.490560418	0	0
15	15	36	10	-43.80667314	-6.412491093	0	0
15	15	36	20	-45.06442069	-8.299112411	0	0
15	15	36	30	-44.97458158	-8.568629742	0	0
15	15	36	40	-45.1542598	-7.131203976	0	0
15	15	36	50	-45.51361624	-8.388951522	0	0
15	15	37	0	-44.88474247	-9.467020846	0	0
15	15	37	10	-45.60345535	-9.467020846	0	0
15	15	37	20	-45.78313357	-9.826377288	0	0
15	15	37	30	-47.13072023	-9.287342626	0	0
15	15	37	40	-46.59168557	-10.27557284	0	0
15	15	37	50	-45.78313357	-10.45525106	0	0
15	15	38	0	-44.34570781	-9.377181736	0	0
15	15	38	10	-44.16602959	-8.388951522	0	0
15	15	38	20	-43.35747761	-7.670238638	0	0
15	15	38	30	-42.54892562	-8.11943419	0	0
15	15	38	40	-42.54892562	-8.388951522	0	0
15	15	38	50	-42.09973007	-8.388951522	0	0
15	15	39	0	-42.00989096	-8.209273301	0	0
15	15	39	10	-43.98635136	-8.388951522	0	0
15	15	39	20	-43.62699494	-7.400721307	0	0
15	15	39	30	-44.79490336	-6.502330203	0	0
15	15	39	40	-46.50184646	-6.861686645	0	0
15	15	39	50	-48.11895044	-6.951525755	0	0
15	15	40	0	-47.66975489	-6.951525755	0	0
15	15	40	10	-48.47830688	-6.861686645	0	0
15	15	40	20	-47.49007667	-6.592169314	0	0
15	15	40	30	-47.31039845	-6.592169314	0	0
15	15	40	40	-47.40023756	-6.322651982	0	0
15	15	40	50	-47.93927222	-6.771847534	0	0
15	15	41	0	-48.65798511	-6.861686645	0	0
15	15	41	10	-49.64621532	-7.490560418	0	0
15	15	41	20	-49.01734155	-7.310882197	0	0
15	15	41	30	-49.19701977	-8.11943419	0	0
15	15	41	40	-49.28685888	-7.400721307	0	1
16	15	41	40	-49.28685888	-7.400721307	1	0
16	15	41	50	-50.72428464	-7.760077749	1	0
16	15	42	0	-50.63444553	-7.849916859	1	0
16	15	42	10	-48.96172686	-8.179326917	1	0
16	15	42	20	-47.67831099	-8.179326917	1	0
16	15	42	30	-49.04728791	-6.724788949	1	0
16	15	42	40	-48.96172686	-6.639227899	1	0
16	15	42	50	-49.90289849	-6.468105779	1	0
16	15	43	0	-48.10611628	-6.21142261	1	0
16	15	43	10	-46.99382253	-6.125861539	1	0
16	15	43	20	-46.0526509	-6.895911069	1	0
16	15	43	30	-46.30933407	-6.639227899	1	0
16	15	43	40	-48.87616581	-8.436010086	1	0
16	15	43	50	-48.53392157	-8.521571157	1	0
16	15	44	0	-50.15958166	-7.751521648	1	0
16	15	44	10	-49.64621532	-8.008204818	1	0
16	15	44	20	-49.90289849	-7.580399528	1	0
16	15	44	30	-49.21841003	-7.751521648	1	0
16	15	44	40	-48.79060474	-6.639227899	1	0
16	15	44	50	-49.21841003	-7.323716358	1	0
16	15	45	0	-50.15958166	-6.810349998	1	0
16	15	45	10	-49.21841003	-6.981472118	1	0
16	15	45	20	-48.79060474	-7.409277408	1	0
16	15	45	30	-48.2772384	-7.751521648	1	0
16	15	45	40	-47.76387206	-7.922643747	1	0
16	15	45	50	-48.44836052	-7.238155288	1	0
16	15	46	0	-47.42162782	-7.665960578	1	0
16	15	46	10	-48.87616581	-7.580399528	1	0
16	15	46	20	-50.67294802	-8.179326917	1	0
16	15	46	30	-51.87080282	-8.436010086	1	0
16	15	46	40	-51.35743648	-8.863815376	1	0
16	15	46	50	-52.12748599	-8.863815376	1	0
16	15	47	0	-52.81197445	-9.034937496	1	0
16	15	47	10	-52.46973021	-8.692693277	1	0
16	15	47	20	-52.81197445	-8.949376446	1	0
16	15	47	30	-53.9242682	-8.692693277	1	0
16	15	47	40	-55.03656194	-9.291620666	1	0
16	15	47	50	-55.8921725	-9.633864906	1	0
16	15	48	0	-57.17558837	-10.14723124	1	0
16	15	48	10	-57.60339366	-10.0616702	1	0
16	15	48	20	-56.31997779	-9.719425955	1	0
16	15	48	30	-57.09002732	-10.14723124	1	0
16	15	48	40	-56.66222203	-10.23279229	1	0
16	15	48	50	-56.9189052	-9.804987005	1	0
16	15	49	0	-57.00446625	-9.034937496	1	0
16	15	49	10	-56.40553886	-9.462742786	1	0
16	15	49	20	-54.86543982	-9.034937496	1	0
17	15	41	40	-49.28685888	-7.400721307	1	0
17	15	41	50	-43.74250236	-6.04030049	1	0
17	15	42	0	-42.80133073	-5.69805627	1	0
17	15	42	10	-41.51791486	-5.44137308	1	0
17	15	42	20	-43.22913602	-7.067033189	1	0
17	15	42	30	-43.14357497	-7.152594238	1	0
17	15	42	40	-41.68903698	-6.895911069	1	0
17	15	42	50	-41.51791486	-6.38254473	1	0
17	15	43	0	-42.37352544	-6.04030049	1	0
17	15	43	10	-40.91898747	-6.21142261	1	0
17	15	43	20	-41.60347593	-6.21142261	1	0
17	15	43	30	-41.43235381	-5.35581203	1	0
17	15	43	40	-45.36816244	-7.494838458	1	0
17	15	43	50	-42.97245285	-4.585762522	1	0
17	15	44	0	-44.85479611	-5.6124952	1	0
17	15	44	10	-45.2826014	-5.270250981	1	0
17	15	44	20	-45.62484561	-4.842445691	1	0
17	15	44	30	-45.79596773	-4.756884621	1	0
17	15	44	40	-46.56601726	-4.414640402	1	0
17	15	44	50	-48.10611628	-4.329079352	1	0
17	15	45	0	-48.70504369	-4.671323571	1	0
17	15	45	10	-49.64621532	-4.756884621	1	0
17	15	45	20	-48.2772384	-5.18468991	1	0
17	15	45	30	-50.33070378	-5.270250981	1	0
17	15	45	40	-49.64621532	-5.013567811	1	0
17	15	45	50	-51.44299753	-4.842445691	1	0
17	15	46	0	-51.44299753	-5.18468991	1	0
17	15	46	10	-51.95636387	-5.35581203	1	0
17	15	46	20	-51.95636387	-5.78361732	1	0
17	15	46	30	-51.61411965	-5.95473944	1	0
17	15	46	40	-51.35743648	-6.468105779	1	0
17	15	46	50	-54.77987875	-6.296983659	1	0
17	15	47	0	-54.95100087	-5.6124952	1	0
17	15	47	10	-54.86543982	-6.553666829	1	0
17	15	47	20	-54.95100087	-7.067033189	1	0
17	15	47	30	-54.77987875	-6.553666829	1	0
17	15	47	40	-55.54992828	-6.895911069	1	0
17	15	47	50	-57.17558837	-7.067033189	1	0
17	15	48	0	-57.68895471	-7.067033189	1	0
17	15	48	10	-58.28788212	-7.409277408	1	0
17	15	48	20	-58.88680951	-7.665960578	1	0
17	15	48	30	-59.1434927	-7.751521648	1	0
17	15	48	40	-59.1434927	-7.922643747	1	0
17	15	48	50	-59.40017587	-7.922643747	1	0
17	15	49	0	-59.3146148	-7.580399528	1	0
17	15	49	10	-59.65685904	-6.724788949	1	0
17	15	49	20	-59.3146148	-6.21142261	1	0
18	18	30	0	0	0	0	0
18	18	30	10	-1.97729195	-3.118037291	0	0
18	18	30	20	-4.715080781	-3.650385107	0	0
18	18	30	30	-6.236074582	-4.106683256	0	0
18	18	30	40	-1.97729195	0	0	0
18	18	30	50	-4.562981405	1.901242242	0	0
18	18	31	0	-4.182732944	-1.216795029	0	0
18	18	31	10	-9.049913101	-2.205440994	0	0
18	18	31	20	-4.410882029	5.703726746	0	0
18	18	31	30	-7.148670859	3.726434795	0	0
18	18	31	40	3.422236043	1.368894426	0	0
18	18	31	50	-1.444944114	3.422236043	0	0
18	18	32	0	-0.608397525	2.585689454	0	0
18	18	32	10	0.152099376	-0.152099376	0	0
18	18	32	20	-7.604968987	-0.304198752	0	0
18	18	32	30	2.509639746	-1.216795029	0	0
18	18	32	40	2.281490682	4.106683256	0	0
18	18	32	50	-1.520993802	3.270136667	0	0
18	18	33	0	-3.498285752	4.182732944	0	0
18	18	33	10	-6.464223646	4.715080781	0	0
18	18	33	20	-7.985217448	6.236074562	0	0
18	18	33	30	-8.897813725	6.388173958	0	0
18	18	33	40	-10.19065844	6.69237271	0	0
18	18	33	50	-13.46079511	6.388173958	0	0
18	18	34	0	-12.39609946	6.160024874	0	0
18	18	34	10	-12.47214914	4.33483232	0	0
18	18	34	20	-17.9477268	1.673093178	0	0
18	18	34	30	-22.13045975	5.703726746	0	0
18	18	34	40	-26.76949084	10.64695659	0	0
18	18	34	50	-29.58332936	7.452869611	0	0
18	18	35	0	-29.20308092	8.66966464	0	0
18	18	35	10	-29.27913061	7.224720547	0	0
18	18	35	20	-29.43122998	6.160024874	0	0
18	18	35	30	-31.56062129	4.867180157	0	0
18	18	35	40	-38.252994	3.878534192	0	0
18	18	35	50	-39.39373936	2.965937915	0	0
18	18	36	0	-39.46978905	3.498285731	0	0
18	18	36	10	-40.23028595	0.456298149	0	0
18	18	36	20	-36.8840996	-0.38024844	0	0
18	18	36	30	-39.08954059	3.346186355	0	0
18	18	36	40	-39.62188843	1.140745341	0	0
18	18	36	50	-43.04412447	1.749142866	0	0
18	18	37	0	-45.0214164	2.965937915	0	0
18	18	37	10	-49.81254687	5.93187581	0	0
18	18	37	20	-51.56168973	6.844472086	0	0
18	18	37	30	-52.70243507	7.376819923	0	0
18	18	37	40	-52.70243507	6.768422398	0	0
18	18	37	50	-53.46293197	6.388173958	0	0
18	18	38	0	-55.28812453	6.388173958	0	0
18	18	38	10	-56.2007208	6.616323022	0	0
18	18	38	20	-59.3187581	6.69237271	0	0
18	18	38	30	-61.06790096	8.973863413	0	0
18	18	38	40	-62.43679539	7.909167739	0	0
18	18	38	50	-64.03383886	7.07262115	0	0
18	18	39	0	-66.77162771	7.604968987	0	0
18	18	39	10	-70.04176437	8.061267136	0	0
18	18	39	20	-74.52869607	10.95115534	0	0
18	18	39	30	-75.82154079	9.582260917	0	0
18	18	39	40	-76.505988	10.64695659	0	0
18	18	39	50	-77.11438552	10.34275782	0	0
18	18	40	0	-77.34253459	10.64695659	0	0
18	18	40	10	-79.16772714	10.26670813	0	0
18	18	40	20	-80.91687001	10.41880751	0	0
18	18	40	30	-82.20971475	10.11460875	0	0
18	18	40	40	-84.26305636	9.88645969	0	0
18	18	40	50	-84.0349073	9.506211229	0	0
18	18	41	0	-86.77269613	12.39609946	0	0
18	18	41	10	-87.45714334	12.7763479	0	0
18	18	41	20	-87.91344148	13.23264604	0	0
18	18	41	30	-88.06554086	12.39609946	0	0
18	18	41	40	-90.11888248	12.47214914	0	0
18	18	41	50	-89.92850042	11.06280708	0	0
18	18	42	0	-92.65405621	9.318451376	0	0
18	18	42	10	-93.14465625	9.481984741	0	0
18	18	42	20	-93.6352563	9.536495842	0	0
18	18	42	30	-94.12585634	10.89927374	0	0
18	18	42	40	-94.39841192	11.71694048	0	0
18	18	42	50	-94.18036745	11.7714516	0	0
18	18	43	0	-94.61645638	11.88047382	0	0
18	18	43	10	-95.16156754	11.88047382	0	0
18	18	43	20	-97.23298994	13.5158073	0	0
18	18	43	30	-98.43223448	13.73385177	0	0
18	18	43	40	-98.59576783	13.24325172	0	0
20	20	30	0	0	0	0	0
20	20	30	10	0.276136224	0.368181638	0	0
20	20	30	20	1.380681141	0.09204541	0	0
20	20	30	30	4.049998014	-0.184090818	0	0
20	20	30	40	7.179541949	-0.184090818	0	0
20	20	30	50	7.271587357	0.828408687	0	0
20	20	31	0	5.154542931	-1.012499505	0	0
20	20	31	10	4.444478355	-0.035064917	0	0
20	20	31	20	3.693593696	2.794655072	0	0
20	20	31	30	-2.755657674	6.145736665	0	0
20	20	31	40	3.061314152	3.110794854	0	0
20	20	31	50	-0.352995406	-1.378389933	0	0
20	20	32	0	-8.762313373	3.995986216	0	0
20	20	32	10	-8.319717682	1.530095981	0	0
20	20	32	20	-10.27978428	0.075853024	0	0
20	20	32	30	-12.93535838	-4.097191985	0	0
20	20	32	40	-12.93535838	-4.666243577	0	0
20	20	32	50	-12.80890248	-4.476559714	0	0
20	20	33	0	-12.36630678	-5.424979034	0	0
20	20	33	10	-15.27479271	-5.045611305	0	0
20	20	33	20	-14.5792852	-4.729471531	0	0
20	20	33	30	-14.26314544	-4.033964031	0	0
20	20	33	40	-14.89542498	-3.528140391	0	0
20	20	33	50	-16.91871952	-3.212000619	0	0
20	20	34	0	-16.13890807	-4.211604473	0	0
20	20	34	10	-15.53673709	-5.05464387	0	0
20	20	34	20	-10.1171981	-5.897683266	0	0
20	20	34	30	-11.9839282	-6.198768763	0	0
20	20	34	40	-14.51304639	-6.018117464	0	0
20	20	34	50	-14.81413188	-5.837466165	0	0
20	20	35	0	-16.68086197	-6.740722662	0	0
20	20	35	10	-18.96911176	-7.222459458	0	0
20	20	35	20	-23.66604554	-6.86115686	0	0
20	20	35	30	-26.85755182	-8.005281754	0	0
20	20	35	40	-26.49624923	-6.86115686	0	0
20	20	35	50	-25.71342694	-7.403110757	0	0
20	20	36	0	-26.01451243	-7.643979156	0	0
20	20	36	10	-29.50710422	-6.80093976	0	0
20	20	36	20	-26.85755182	-8.547235653	0	0
20	20	36	30	-26.79733472	-9.330057949	0	0
20	20	36	40	-30.10927521	-8.84832115	0	0
20	20	36	50	-26.73711764	-9.269840848	0	0
20	20	37	0	-26.79733472	-9.209623748	0	0
20	20	37	10	-27.15863733	-9.269840848	0	0
20	20	37	20	-23.90691395	-9.510709248	0	0
20	20	37	30	-25.53277563	-8.968755351	0	0
20	20	37	40	-27.88124252	-7.764413357	0	0
20	20	37	50	-29.62753841	-7.764413357	0	0
20	20	38	0	-31.4942685	-7.704196257	0	0
20	20	38	10	-32.1566566	-6.740722662	0	0
20	20	38	20	-32.999696	-7.16224236	0	0
20	20	38	30	-31.85557111	-8.78810405	0	0
20	20	38	40	-33.4814328	-8.547235653	0	0
20	20	38	50	-32.93947889	-8.908538251	0	0
20	20	39	0	-34.32447219	-8.78810405	0	0
20	20	39	10	-35.5890313	-8.968755351	0	0
20	20	39	20	-36.61272197	-8.065498854	0	0
20	20	39	30	-36.55537236	-7.274074115	0	0
20	20	39	40	-37.41561664	-6.757927546	0	0
20	20	39	50	-38.61995864	-6.757927546	0	0
20	20	40	0	-39.13610522	-5.610935171	0	0
20	20	40	10	-42.00358614	-2.628754995	0	0
[truncated: 644 more rows]
