# Supplementary material for: Embryo‐uterine interaction coordinates mouse embryogenesis during implantation
Source: EMBO J. 2023 Jul 31;42(17):e113280. doi: 10.15252/embj.2022113280 (PMC10476174; doi:10.15252/embj.2022113280)
Supplement: Supplementary file 19 — Source Data for Figure 6 [file EMBJ-42-e113280-s015.zip › Figure 6/Panel h/EPI cell counts.csv]

Embryo ID	Dataset	Cell number	Embryo genotype
E2	211002	193	WT
E3	211002	203	het
E4	211002	46	del
E5	211002	158	het
E6	211002	171	del
E7	211002	76	del
E8	211002	124	WT
E9	211002	33	WT
E10	211002	32	het
E11	211002	65	del
E12	211002	0	WT
E13	211002	74	del
E14	211002	83	WT
E15	211002	92	het
E16	211002	162	WT
E17	211002	159	het
E18	211002	96	WT
E1	211016	33	het
E2	211016	165	WT
E3	211016	73	het
E4	211016	65	WT
E5	211016	45	del
E6	211016	71	het
E7	211016	45	het
E8	211016	51	het
E9	211016	95	het
E10	211016	88	WT
E11	211016	44	het
E12	211016	34	del
E13	211016	50	het
E1	211019	123	het
E2	211019	40	het
E3	211019	174	het
E4	211019	44	del
E5	211019	87	het
E6	211019	46	WT
E7	211019	185	het
E1	221106	123	het
E2	221106	83	WT
E3	221106	34	del
E4	221106	119	WT
E5	221106	61	del
E6	221106	137	WT
E7	221106	28	del
E8	221106	22	del
E9	221106	103	WT
E1	221107	234	het
E2	221107	100	WT
E3	221107	174	het
E4	221107	205	het
E5	221107	118	WT
E6	221107	37	del
E7	221107	116	het
