# Supplementary material for: Embryo‐uterine interaction coordinates mouse embryogenesis during implantation
Source: EMBO J. 2023 Jul 31;42(17):e113280. doi: 10.15252/embj.2022113280 (PMC10476174; doi:10.15252/embj.2022113280)
Supplement: Supplementary file 19 — Source Data for Figure 6 [file EMBJ-42-e113280-s015.zip › Figure 6/Panel g/Embryo length quantification.csv]

Embryo ID	Dataset	Length (um)	Genotype
E2	211002	300	WT
E3	211002	355	het
E4	211002	138	del
E5	211002	175	het
E6	211002	158	del
E7	211002	177	del
E8	211002	214	WT
E9	211002	137	WT
E10	211002	167	het
E11	211002	125	del
E12	211002	178	WT
E13	211002	154	del
E14	211002	198	WT
E15	211002	165	het
E16	211002	288	WT
E17	211002	263	het
E18	211002	138	WT
E1	211016	176	het
E2	211016	207	WT
E3	211016	188	het
E4	211016	200	WT
E5	211016	151	del
E6	211016	158	het
E7	211016	90.8	het
E8	211016	196	het
E9	211016	175	het
E10	211016	210	WT
E11	211016	169	het
E12	211016	108	del
E13	211016	200	het
E1	211019	175	het
E2	211019	126	het
E3	211019	245	het
E4	211019	199	del
E5	211019	155	het
E6	211019	151	WT
E7	211019	203	het
E1	220927	168	WT
E2	220927	113	het
E3	220927	176	het
E4	220927	103	del
E5	220927	75.8	WT
E6	220927	138	het
E7	220927	91.9	del
E8	220927	123	het
E1	221003	272	WT
E2	221003	213	WT
E3	221003	136	del
E4	221003	216	het
E5	221003	180	het
E6	221003	162	WT
E7	221003	184	het
E8	221003	160	del
E9	221003	111	del
E1	221106	254	het
E2	221106	181	WT
E3	221106	107	del
E4	221106	218	WT
E5	221106	124	del
E6	221106	204	WT
E7	221106	140	del
E8	221106	119	del
E9	221106	207	WT
E1	221107	112	het
E2	221107	134	WT
E3	221107	243	het
E4	221107	270	het
E5	221107	319	WT
E6	221107	113	del
E7	221107	110	het
